# Supplementary material for: A major quantitative trait locus conferring adult plant partial resistance to crown rust in oat
Source: BMC Plant Biol. 2014 Sep 27;14:250. doi: 10.1186/s12870-014-0250-2 (PMC4181729; doi:10.1186/s12870-014-0250-2)
Supplement: Additional file 1: — This file contains seven supplementary tables. Table S1 outlines KASP primers. Table S2 provides pedigree information and SNP haplotype data on oat lines in the postulation study. Table S3 summarizes the AsbMN linkage map. Tables S4, S5, and S6 present the linkage maps for the AsbMN, MedMN, and MakMN populations. Table S7 presents BLAST results of oat and wheat SNPs versus the wheat chromosome arm-specific survey sequence. [file 12870_2014_250_MOESM1_ESM.xlsx]

## Sheet: Table S1
Table S1 Kompetitive Allele-Specific PCR (KASP) primers used in the study
Note that the 5' tag sequences are not provided by KBioscience, but are necessary for the assays to function.
KASP SNP	Allele-Specific Primer 1	Allele-Specific Primer 2	Common Primer 1	Common primer 2
	(5’ – 3’)	(5’ – 3’)	(5’ – 3’)	(5’ – 3’)
GMI_ES17_c8241_378	TAG1-CACTGAGGACGCGAGTAGAT	TAG2-CACTGAGGACGCGAGTAGAC	CATTAGCTCAAGAAGCCGGTGGATT	TGGATTAAGCGGGCAGCCTCTATTT
GMI_ES03_c8080_263	TAG1-AAATACAACAGGAATAAGCTTCTACCAAT	TAG2-ATACAACAGGAATAAGCTTCTACCAAG	GACAGGTGATTTCCCGTTTCATGCAT	GTTTCATGCATGCCTCCTGCACAAT
GMI_GBS_90753	TAG1-GGAAGTTAAAAGGGATATCTTCACCA	TAG2-GGAAGTTAAAAGGGATATCTTCACCG	GCCGAAAGCACAGGCTCATTTGAAT	GCTCATTTGAATTTTGGGCTTCAGTACAA
GMI_ES14_c1439_83	TAG1-CACTGAAACTCAGAAGAGTAGACG	TAG2-GCACTGAAACTCAGAAGAGTAGACA	GGACAATAACACCACCTTGCGGTTT	CACCACCTTGCGGTTTACAGCATAA
GMI_DS_LB_6480	TAG1-AAGTTCTTTTTTGCATGGCACAAAATG	TAG2-CTAAGTTCTTTTTTGCATGGCACAAAATT	CAATCTGGAAACCTTTCAAATTTCATCCTA	GCAAGCTACAATCTGGAAACCTTTCAAAT
GMI_ES14_c8930_208	TAG1-GAAGCTGAAGTAGCATATTGTGCTCA	TAG2-AAGCTGAAGTAGCATATTGTGCTCG	AAGCCGGCATCTCCTTGCAACAAA	CAAAGTCGACAGCAGATTCGCAGTA
GMI_ES15_c8442_243	TAG1-ATTGCGAGAAGATGCCTTCACTTAC	TAG2-AAATTGCGAGAAGATGCCTTCACTTAT	TTGGAGTCATGCCCAGGGCCTT	TGCCCAGGGCCTTGAGGATGAA
GMI_ES17_c18989_637	TAG1-GAACCAGTAGCTAGTTACTTAGTGC	TAG2-AGAACCAGTAGCTAGTTACTTAGTGT	AACACAGAAATAGAAAAATAGGGGCCACA	CCTAGGAACATTATACAGCAACACAGAAA
GMI_ES01_c1307_465	TAG1-GAAGCCATCAAGCTAGCCAATATATC	TAG2-GAAGCCATCAAGCTAGCCAATATATG	TGTATATATAAATATCTTTCCGGCGGTGTA	-
avgbs_15781	TAG1-CAACTAGAAAACTCTCTTAATTAGAAAAAGAA	TAG2-CAACTAGAAAACTCTCTTAATTAGAAAAAGAG	-	CATACAGTCATCTCTCGTT
avgbs_224401	TAG1-CAGTTGAGTGAGATTAGCCCCG	TAG2-GCAGTTGAGTGAGATTAGCCCCA	TGCAGCGCTCCCCACGCG	CCACGCGGGGCGAGCCATT
avgbs_77704	TAG1-TGGCCCGTTCCTACGGCA	TAG2-GGCCCGTTCCTACGGCG	GGCGATCTTCGCCCTCGCCA	TCGCCCTCGCCACACTCTTCAA
avgbs_84808	TAG1-TCCTCCATTGGGCCAATTGGC	TAG2-CCTCCATTGGGCCAATTGGG	-	TCATGTGTAAGTATTTGAGTGAT
avgbs_217238	TAG1-ATGCAATGGCGAGGGCGCC	TAG2-ATGCAATGGCGAGGGCGCG	ATCTCGGTGCAGTCCGCCCT	CCGCCCTCGCGACCACGAA

## Sheet: Table S2
Table S2 Oat lines and pedigrees, and QPc.crc-14D SNP alleles
Oat line	Pedigree	GMI_ES14_c8930_208	GMI_DS_LB_6480	GMI_ES14_c1439_83	GMI_ES17_c8241_378	GMI_ES03_c8080_263
MN841801	Florad/Coker 58-7/3/CI7558//Black Mesdag/Aberdeen 101	A	A	A	A	A
AC Assiniboia	Pc68/7*Robert	B	B	B	B	B
AC Medallion	Pc68/7*Dumont	B	B	B	B	B
Makuru	Forward/Milford	A	B	B	B	B
AC Morgan	OT526//Fidler/Cascade	B	B	B	A	A
AC Gwen	AC Belmont/AC Assiniboia	B	B	B	B	B
CAV 1980	Avena sterilis	A	A	B	A	A
CDC Dancer	OT344/W90279	A	B	A	A	A
CDC Sol-Fi	N979-5-1/OT366	B	B	A	A	A
CIav 911	Appler (selection from Red Rustproof)	A	B	B	-	B
CIav 950	Red Rustproof	A	B	B	B	B
CIav 4706	La Prevision	A	B	B	-	B
CIav 5632	Suttle Breeder	A	B	B	B	B
CIav 5633	Madison County Red	A	B	B	B	B
CIav 7035	Buck Selection 1952	A	B	B	A	B
CIav 8361	Minnesota 66-B1411-1442	A	A	A	A	B
Goslin	OA952-3*2/Pc48	B	-	A	A	A
HiFi	Amagalon/ND820712//ND852107/3/ND900118	B	B	B	A	A
Leggett	OT294/Pc94	B	B	B	B	B
Newburg	HiFi/ND990232	B	B	B	A	A
02P07-BC1A	Paul//AC Assiniboia/MN841801	A	A	A	A	A
OT2041	ND931475/AC Assiniboia//HiFi	B	B	B	A	A
PI 42090	Algerian	A	B	B	B	B
PI 48090	Cape Algerian	A	B	B	B	B
PI 183843		A	B	B	B	B
PI 184004		B	B	B	-	A
PI 247933	Castanha	A	A	B	B	B
PI 258563		A	B	B	B	B
PI 259870		B	B	B	A	A
PI 263412	Red Algerian No. 31	A	B	B	B	B
PI 266883	De Graca	A	B	B	B	B
PI 266884	Santa Maria (selection from Estanzuela 1085b)	A	B	B	B	B
PI 266887	Sao Jose	-	B	B	A	B
PI 289840		A	A	B	-	A
PI 290081	Babolnai 2338	B	B	B	A	A
Ronald	W89329 (dwarf)/AC Medallion	B	B	B	B	B
S42	Sun II*7/RL1697	B	B	B	A	A
Souris	Amagalon/ND820712//ND852107/3/ND900118	A	B	B	B	A
Stainless	ND931475/AC Assiniboia//HiFi	B	B	B	A	A
Summit	AC Ronald/OT299	B	B	B	-	B
W02203	AC Assiniboia/MN841801	A	A	A	A	A
WAOAT2131	M127/Curt//Cortez(71Q:124)/3/CI8373/Swan(81Q367)/4/(82Q443)Swan/Hay//Mortlock(83Q:384)/5/Coomallo	A	B	B	B	B
Whitestone	Porter/4/M23/RL3038//Otana/3/Froker/RL3038//Hudson	B	B	B	A	A

## Sheet: Table S3
Table S3 Distribution of markers and their properties on the linkage groups (LGs) and chromosomes of oat based on the AsbMN recombinant inbred line population linkage map
LGs	Chromosome	Number of markers	Length (cM)	Markers / cM
LG 1	1C.1	53	60.8	0.871711
LG 2	1C.2	51	13.7	3.72263
LG 3	2C	67	42.8	1.56542
LG 4	3C	70	96.9	0.722394
LG 5	4C	40	79.1	0.505689
LG 6	5C	180	118.7	1.51643
LG 7	6C	70	96.6	0.724638
LG 8	7C-17A	27	29.9	0.90301
LG 9	8A	12	28	0.428571
LG 10	9D	77	89.3	0.862262
LG 11	11A	65	88.4	0.735294
LG 12	12D.1	3	5.6	0.535714
LG 13	12D.2	83	76.5	1.08497
LG 14	Unknown_1	21	11.1	1.89189
LG 15	13A.1	11	26.9	0.408922
LG 16	13A.2	48	21.5	2.23256
LG 17	14D	93	88.2	1.05442
LG 18	15A.1	28	38.9	0.719794
LG 19	15A.2	66	5.5	12
LG 20	Unknown_2	26	21.3	1.22066
LG 21	16A.1	37	18.9	1.95767
LG 22	17A-7C	40	11.2	3.57143
LG 23	18D	56	21	2.66667
LG 24	19A.1	22	17.1	1.28655
LG 25	19A.2	70	44.5	1.57303
LG 26	20D	115	110.3	1.04261
LG 27	21D	17	36.1	0.470914
LG 28	Unknown_3	27	6.5	4.15385
LG 29	Unknown_4	3	2.6	1.15385
LG 30	Unknown_5	19	4.2	4.52381
LG 31	Unknown_6	11	7	1.57143
LG 32	Unknown_7	4	26.2	0.152672
LG 33	Unknown_8	3	2.9	1.03448
LG 34	Unknown_9	3	0
LG 35	Unknown_10	2	1	2
LG 36	Unknown_11	9	8.7	1.03448
LG 37	Unknown_12	6	18	0.333333
LG 38	Unknown_13	7	14	0.5
LG 39	16A.2	79	68.9	1.14659
LG 40	Unknown_14	2	0.9	2.22222
LG 41	Unknown_15	31	43	0.72093
LG 42	Unknown_16	11	10	1.1
LG 43	Unknown_17	15	20	0.75
LG 44	Unknown_18	2	0.3	6.66667
LG 45	Unknown_19	2	7.1	0.28169
Total		1684	1539.87	1.0936

## Sheet: Table S4
Table S4 Linkage map for the AC Assiniboia/MN841801 (AsbMN) RIL population
Position of QPc.crc-14D is highlighted in yellow.
Order	Locus name	Chromosome	LG	Position (cM)
1	GMI_GBS_109558	1C.1	1	0
2	GMI_ES17_lrc7896_489	1C.1	1	0.310551
3	GMI_DS_CC3430_389	1C.1	1	2.2345
4	GMI_ES03_c1669_174	1C.1	1	4.86839
5	GMI_GBS_75703	1C.1	1	8.20653
6	Tdurum_contig59585_656	1C.1	1	9.20662
7	wsnp_JD_c29019_23208078	1C.1	1	9.20662
8	GMI_ES03_c8970_552	1C.1	1	10.514
9	GMI_ES_LB_3108	1C.1	1	10.8246
10	GMI_ES02_c1208_283	1C.1	1	10.8246
11	GMI_DS_CC9627_146	1C.1	1	12.4174
12	BobWhite_rep_c50314_226	1C.1	1	13.3609
13	Tdurum_contig17216_310	1C.1	1	16.3053
14	GMI_ES14_c1203_605	1C.1	1	16.3053
15	GMI_ES15_c6229_566	1C.1	1	17.5795
16	GMI_ES05_c5968_912	1C.1	1	17.89
17	GMI_ES15_c911_221	1C.1	1	18.2085
18	Kukri_c15985_55	1C.1	1	18.5374
19	BS00082893_51	1C.1	1	18.5374
20	GMI_ES05_c14023_258	1C.1	1	19.4868
21	GMI_ES_CC11019_290	1C.1	1	27.0435
22	GMI_ES22_c6314_447	1C.1	1	27.0435
23	GMI_GBS_97971	1C.1	1	27.0435
24	GMI_ES15_c16679_330	1C.1	1	27.354
25	RAC875_c29259_751	1C.1	1	28.0207
26	GMI_GBS_97720	1C.1	1	28.6874
27	GMI_ES04_c1364_133	1C.1	1	28.6874
28	GMI_ES_CC13854_225	1C.1	1	29.3163
29	GMI_ES15_c2934_340	1C.1	1	29.3163
30	GMI_DS_CC9481_218	1C.1	1	29.3163
31	GMI_ES15_c3908_380	1C.1	1	29.3163
32	GMI_GBS_6338	1C.1	1	29.3163
33	Tdurum_contig29988_148	1C.1	1	29.6308
34	GMI_ES05_c10021_340	1C.1	1	30.2637
35	Kukri_rep_c93508_586	1C.1	1	30.8887
36	GMI_ES15_c15482_295	1C.1	1	31.2032
37	GMI_ES02_c7295_356	1C.1	1	31.5176
38	lrc11598_1	1C.1	1	35.5804
39	JD_c2817_192	1C.1	1	36.2133
40	GMI_GBS_91128	1C.1	1	36.2133
41	Tdurum_contig12247_435	1C.1	1	36.2133
42	GMI_ES14_c19327_378	1C.1	1	36.2133
43	GMI_ES02_c3604_154	1C.1	1	36.2133
44	GMI_ES02_c28832_308	1C.1	1	36.8423
45	GMI_GBS_18040	1C.1	1	37.1547
46	GMI_ES01_c13467_233	1C.1	1	37.1547
47	GMI_ES02_lrc17781_234	1C.1	1	37.7837
48	GMI_ES14_c11870_550	1C.1	1	38.1215
49	GMI_GBS_5003	1C.1	1	38.1215
50	GMI_ES02_c6368_605	1C.1	1	44.4041
51	GMI_ES_CC12738_121	1C.1	1	54.0814
52	GMI_GBS_33604	1C.1	1	58.8576
53	D_GBB4FNX01D3VOW_120	1C.1	1	60.7939
54	Excalibur_rep_c105910_451	1C.2	2	0
55	Excalibur_c13239_85	1C.2	2	0
56	GMI_ES22_c3138_583	1C.2	2	0
57	GMI_ES15_lrc10095_273	1C.2	2	0.94347
58	GMI_ES03_c9343_721	1C.2	2	1.25402
59	GMI_DS_LB_10291	1C.2	2	2.19749
60	wsnp_Ex_c5239_9272511	1C.2	2	3.14096
61	GMI_ES02_c11747_563	1C.2	2	3.14096
62	GMI_ES17_c7613_322	1C.2	2	3.14096
63	GMI_ES05_c10188_510	1C.2	2	3.14096
64	GMI_ES02_c24507_561	1C.2	2	3.14096
65	GMI_GBS_5806	1C.2	2	4.74401
66	GMI_ES03_c11209_534	1C.2	2	4.74401
67	Excalibur_c6097_2208	1C.2	2	5.05456
68	Kukri_rep_c69288_179	1C.2	2	5.05456
69	GMI_ES03_c2138_254	1C.2	2	5.05456
70	GMI_ES01_c8777_202	1C.2	2	5.05456
71	Kukri_c31845_223	1C.2	2	5.05456
72	Excalibur_c98275_372	1C.2	2	5.99803
73	GMI_ES17_c15844_381	1C.2	2	5.99803
74	GMI_ES01_c10157_312	1C.2	2	5.99803
75	GMI_ES15_c694_635	1C.2	2	6.33816
76	GMI_ES11_c2261_56	1C.2	2	6.33816
77	BS00066601_51	1C.2	2	6.33816
78	Excalibur_c1408_509	1C.2	2	6.33816
79	IAAV3486	1C.2	2	6.33816
80	GMI_ES01_c719_992	1C.2	2	6.33816
81	tplb0042a21_1040	1C.2	2	8.61235
82	GMI_GBS_114315	1C.2	2	8.61235
83	BS00012313_51	1C.2	2	8.61235
84	GMI_ES01_c12570_390	1C.2	2	9.28804
85	Excalibur_c65856_423	1C.2	2	9.28804
86	wsnp_Ex_c10441_17078853	1C.2	2	9.28804
87	BobWhite_s66737_344	1C.2	2	9.28804
88	GMI_ES15_c276_702	1C.2	2	9.60053
89	GMI_ES03_c4575_692	1C.2	2	9.60053
90	GMI_ES15_c6153_392	1C.2	2	9.91499
91	Excalibur_c40335_454	1C.2	2	10.2294
92	GMI_ES03_c17298_427	1C.2	2	10.54
93	Excalibur_c2311_1190	1C.2	2	11.181
94	GMI_DS_LB_1152	1C.2	2	11.181
95	BS00111318_51	1C.2	2	11.4935
96	Kukri_c10508_755	1C.2	2	11.81
97	Kukri_rep_c104982_217	1C.2	2	12.1264
98	GMI_ES14_c8253_493	1C.2	2	12.7593
99	RFL_Contig3121_1979	1C.2	2	12.7593
100	RAC875_rep_c114501_539	1C.2	2	13.0758
101	GMI_ES05_c24041_313	1C.2	2	13.0758
102	Excalibur_c22634_1489	1C.2	2	13.0758
103	BobWhite_c1971_839	1C.2	2	13.3883
104	Tdurum_contig14482_1073	1C.2	2	13.7027
105	GMI_ES02_c16416_326	2C	3	0
106	GMI_ES05_c16116_187	2C	3	0
107	GMI_GBS_64994	2C	3	0
108	GMI_GBS_73687	2C	3	0
109	GMI_ES02_c17596_199	2C	3	0
110	GMI_ES02_lrc37378_471	2C	3	0.328938
111	GMI_ES02_c38444_270	2C	3	0.639489
112	GMI_ES01_c3298_226	2C	3	0.950039
113	GMI_ES22_c13361_534	2C	3	0.950039
114	Excalibur_c105681_208	2C	3	0.950039
115	GMI_GBS_28755	2C	3	0.950039
116	c236_3	2C	3	1.2685
117	Excalibur_c7649_341	2C	3	1.58696
118	Kukri_c68006_282	2C	3	1.58696
119	5435	2C	3	2.53043
120	GMI_ES05_c8417_343	2C	3	2.53043
121	GMI_ES15_c13909_303	2C	3	2.53043
122	GMI_ES02_c37525_294	2C	3	3.15544
123	GMI_ES14_c18293_91	2C	3	3.15544
124	GMI_ES17_c20641_316	2C	3	3.15544
125	GMI_ES05_c11251_176	2C	3	3.46599
126	GMI_ES14_c967_122	2C	3	3.46599
127	GMI_GBS_73795	2C	3	3.46599
128	GMI_ES02_c16386_262	2C	3	3.77654
129	GMI_DS_LB_1388	2C	3	4.0871
130	GMI_DS_LB_7379	2C	3	4.39765
131	GMI_DS_CC5529_175	2C	3	4.39765
132	GMI_ES_CC10804_287	2C	3	4.39765
133	GMI_ES17_c4200_911	2C	3	4.39765
134	GMI_ES_CC3284_453	2C	3	4.39765
135	GMI_ES05_c20252_71	2C	3	4.39765
136	GMI_ES_CC13637_173	2C	3	4.39765
137	GMI_ES_CC10674_280	2C	3	4.39765
138	GMI_ES_CC3989_242	2C	3	4.39765
139	GMI_ES03_c5423_522	2C	3	4.39765
140	GMI_ES05_c17058_460	2C	3	4.39765
141	GMI_ES05_c19144_407	2C	3	4.39765
142	GMI_ES05_c24732_301	2C	3	4.39765
143	GMI_ES14_c18783_436	2C	3	4.39765
144	GMI_ES15_c4231_158	2C	3	4.39765
145	GMI_ES15_c4387_160	2C	3	4.39765
146	GMI_ES15_c6158_132	2C	3	4.39765
147	GMI_ES17_c10039_102	2C	3	4.39765
148	GMI_ES17_lrc20022_379	2C	3	4.39765
149	GMI_ES17_lrc20311_707	2C	3	4.39765
150	GMI_ES22_c1445_196	2C	3	4.39765
151	GMI_ES22_c449_537	2C	3	4.39765
152	GMI_GBS_31446	2C	3	4.39765
153	GMI_GBS_70684	2C	3	4.39765
154	GMI_GBS_98034	2C	3	4.39765
155	BobWhite_rep_c58171_408	2C	3	4.39765
156	Jagger_c6330_125	2C	3	4.39765
157	wsnp_Ex_rep_c66423_64641115	2C	3	4.39765
158	GMI_DS_LB_1206	2C	3	4.39765
159	GMI_GBS_2200	2C	3	4.39765
160	GMI_ES15_c6925_619	2C	3	4.39765
161	tplb0058f19_1549	2C	3	18.2664
162	RAC875_c38494_52	2C	3	23.8033
163	GMI_GBS_89820	2C	3	23.8033
164	GMI_ES17_c4655_371	2C	3	23.8033
165	GMI_GBS_107664	2C	3	29.3428
166	RAC875_c30782_188	2C	3	30.6503
167	CAP12_c1406_397	2C	3	31.6244
168	GMI_GBS_103854	2C	3	34.9184
169	GMI_DS_LB_6131	2C	3	42.1626
170	GMI_ES01_c15632_388	2C	3	42.7995
171	GMI_ES17_c3844_181	2C	3	42.7995
172	GMI_ES02_c25482_475	3C	4	0
173	GMI_ES01_c11741_182	3C	4	0
174	GMI_GBS_78834	3C	4	0.312492
175	GMI_ES01_c23001_372	3C	4	0.312492
176	GMI_ES01_c10120_303	3C	4	0.312492
177	GMI_ES15_c5060_161	3C	4	19.772
178	GMI_ES02_c24184_389	3C	4	19.772
179	GMI_ES02_c1819_259	3C	4	23.088
180	GMI_ES15_c7265_401	3C	4	24.3621
181	GMI_GBS_105875	3C	4	24.995
182	GMI_GBS_26321	3C	4	26.6084
183	GMI_ES01_c9955_227	3C	4	27.5578
184	GMI_ES01_c20367_331	3C	4	28.1868
185	GMI_GBS_102428	3C	4	29.8106
186	RAC875_c2808_784	3C	4	32.4797
187	GMI_DS_LB_1802	3C	4	32.4797
188	tplb0045b09_1555	3C	4	38.5372
189	wsnp_Ex_c2325_4355706	3C	4	38.5372
190	GMI_GBS_58282	3C	4	38.5372
191	GMI_ES03_c18720_462	3C	4	38.5372
192	GMI_ES_LB_11602	3C	4	38.5372
193	GMI_GBS_70578	3C	4	38.5372
194	GMI_ES05_c26171_192	3C	4	38.5372
195	GMI_ES22_c20350_257	3C	4	38.8478
196	GMI_ES22_c20081_313	3C	4	40.1138
197	GMI_ES17_lrc19617_111	3C	4	40.1138
198	GMI_DS_LB_10400	3C	4	40.7388
199	GMI_DS_CC1800_254	3C	4	40.7388
200	RAC875_c38615_1705	3C	4	40.7388
201	Tdurum_contig11562_666	3C	4	40.7388
202	GMI_GBS_79375	3C	4	42.6628
203	GMI_ES03_c5837_61	3C	4	42.6628
204	GMI_DS_LB_10721	3C	4	50.5852
205	GMI_ES15_c32_761	3C	4	63.7725
206	GMI_ES01_c2591_692	3C	4	63.7725
207	RFL_Contig3016_1091	3C	4	63.7725
208	GMI_ES02_c14080_371	3C	4	63.7725
209	GMI_ES17_c9023_409	3C	4	63.7725
210	GMI_ES22_c2904_356	3C	4	64.7219
211	GMI_ES05_lrc18884_211	3C	4	64.7219
212	GMI_ES03_c19505_223	3C	4	65.6714
213	GMI_ES17_c13962_600	3C	4	65.6714
214	GMI_ES05_c3072_662	3C	4	65.6714
215	GMI_ES_CC7714_103	3C	4	65.9839
216	Kukri_c49530_704	3C	4	66.2964
217	GMI_ES15_c14533_341	3C	4	80.0156
218	GMI_ES14_c982_713	3C	4	80.3261
219	GMI_ES02_c841_728	3C	4	80.3261
220	GMI_ES05_c20576_219	3C	4	83.2706
221	GMI_DS_LB_6383	3C	4	85.8702
222	GMI_GBS_78341	3C	4	86.8137
223	GMI_GBS_40569	3C	4	88.4065
224	Kukri_c63400_54	3C	4	90.8055
225	Excalibur_c3188_1352	3C	4	90.8055
226	Ra_c114158_328	3C	4	90.8055
227	GMI_ES17_c8729_764	3C	4	92.4952
228	Kukri_c40128_860	3C	4	92.8077
229	RAC875_c43360_456	3C	4	92.8077
230	BA_grs_c10318_236	3C	4	92.8077
231	RAC875_c46551_339	3C	4	94.4108
232	BobWhite_c12469_173	3C	4	95.6849
233	GMI_ES03_c5940_422	3C	4	96.3099
234	RAC875_rep_c107535_287	3C	4	96.9349
235	GMI_GBS_104364	3C	4	96.9349
236	GMI_ES17_c14443_93	3C	4	96.9349
237	Kukri_rep_c69946_1228	3C	4	96.9349
238	GMI_ES01_c15612_54	3C	4	96.9349
239	GMI_ES_LB_11438	3C	4	96.9349
240	GMI_DS_LB_1600	3C	4	96.9349
241	tplb0031i24_1212	3C	4	96.9349
242	GMI_GBS_10071	4C	5	0
243	GMI_DS_A3_319_180	4C	5	3.64869
244	GMI_DS_LB_10176	4C	5	8.02202
245	GMI_DS_LB_7047	4C	5	8.02202
246	Excalibur_rep_c70004_275	4C	5	8.96549
247	GMI_ES22_c8650_112	4C	5	9.90896
248	GMI_GBS_2822	4C	5	11.512
249	GMI_ES14_c2471_256	4C	5	14.6193
250	GMI_ES17_c7355_434	4C	5	17.5422
251	GMI_ES01_c3397_480	4C	5	18.2225
252	GMI_ES05_c16357_412	4C	5	18.8475
253	GMI_ES02_c24274_326	4C	5	18.8475
254	GMI_ES02_c933_584	4C	5	18.8475
255	GMI_GBS_21768	4C	5	37.67
256	GMI_DS_CC11029_65	4C	5	40.4123
257	Kukri_c7208_1285	4C	5	43.4565
258	GMI_GBS_57848	4C	5	45.4182
259	GMI_GBS_108402	4C	5	45.7307
260	GMI_GBS_9620	4C	5	48.3473
261	RAC875_c7878_1040	4C	5	53.5023
262	GMI_ES17_c10605_81	4C	5	54.4517
263	GMI_GBS_28801	4C	5	54.4517
264	GMI_GBS_86251	4C	5	54.4517
265	GMI_ES02_c2988_293	4C	5	54.7623
266	GMI_ES03_c12275_310	4C	5	54.7623
267	GMI_ES03_c8203_496	4C	5	56.0283
268	GMI_GBS_73698	4C	5	56.0283
269	GMI_GBS_92039	4C	5	56.9718
270	GMI_ES01_lrc17915_335	4C	5	58.2378
271	GMI_ES03_c4446_528	4C	5	60.1618
272	GMI_GBS_78024	4C	5	60.1618
273	GMI_GBS_80287	4C	5	60.1618
274	BS00022040_51	4C	5	68.1421
275	GMI_ES02_lrc15431_160	4C	5	68.1421
276	GMI_ES05_c8680_871	4C	5	68.771
277	GMI_DS_LB_6442	4C	5	78.4484
278	GMI_ES02_lrc23397_543	4C	5	78.4484
279	GMI_ES15_c6161_133	4C	5	78.7648
280	RAC875_rep_c107763_91	4C	5	79.0754
281	Excalibur_c28285_1188	4C	5	79.0754
282	BS00100738_51	5C	6	0
283	Tdurum_contig81113_395	5C	6	0
284	GMI_ES22_c18942_308	5C	6	0
285	GMI_ES03_c17272_213	5C	6	0
286	GMI_ES02_c23703_243	5C	6	1.92395
287	GMI_GBS_57836	5C	6	7.85409
288	GMI_ES01_c7940_496	5C	6	7.85409
289	GMI_ES01_c3990_524	5C	6	7.85409
290	GMI_ES02_c13759_273	5C	6	8.48302
291	RAC875_c25983_781	5C	6	8.8056
292	IACX5640	5C	6	9.12817
293	GMI_ES05_c26263_333	5C	6	29.5946
294	GMI_ES15_c6191_370	5C	6	32.2112
295	GMI_ES05_c4270_561	5C	6	32.8401
296	Tdurum_contig34772_276	5C	6	33.8606
297	GMI_ES02_c15089_196	5C	6	34.5363
298	GMI_ES02_c2714_373	5C	6	36.1394
299	GMI_ES_CC13394_332	5C	6	38.2094
300	RAC875_c48804_590	5C	6	39.223
301	GMI_ES22_c3573_197	5C	6	39.5375
302	GMI_ES15_c12291_689	5C	6	39.8519
303	GMI_ES_CC6322_820	5C	6	40.8014
304	BS00003776_51	5C	6	41.1139
305	GMI_ES17_c4716_700	5C	6	41.1139
306	GMI_ES17_c9953_261	5C	6	41.1139
307	Ex_c4752_553	5C	6	41.1139
308	GMI_ES17_lrc20172_521	5C	6	42.7067
309	GMI_GBS_19697	5C	6	42.7067
310	GMI_ES17_c4047_539	5C	6	42.7067
311	GMI_ES17_c4047_360	5C	6	42.7067
312	GMI_ES03_c6656_436	5C	6	42.7067
313	GMI_ES15_c6652_253	5C	6	45.6706
314	GMI_ES03_c18218_238	5C	6	45.6706
315	Kukri_c4824_239	5C	6	45.6706
316	GMI_ES15_c12818_361	5C	6	45.9831
317	GMI_ES17_c8372_129	5C	6	51.9132
318	GMI_ES21_c9389_9	5C	6	52.5382
319	GMI_ES15_c1393_161	5C	6	52.5382
320	GMI_ES14_c10034_107	5C	6	52.5382
321	GMI_ES_CC11658_395	5C	6	52.5382
322	GMI_ES15_c8706_404	5C	6	54.131
323	GMI_GBS_44600	5C	6	54.131
324	GMI_ES15_c12600_230	5C	6	54.131
325	GMI_ES03_c17348_240	5C	6	54.131
326	GMI_ES02_c16428_446	5C	6	54.131
327	GMI_ES15_c5451_344	5C	6	54.4416
328	GMI_ES01_lrc8457_64	5C	6	54.4416
329	GMI_ES02_c37327_588	5C	6	54.4416
330	GMI_ES01_c8245_248	5C	6	54.4416
331	GMI_ES05_c13239_451	5C	6	54.7541
332	GMI_ES02_c2693_341	5C	6	54.7541
333	GMI_ES01_c11753_732	5C	6	54.7541
334	GMI_ES15_c3159_549	5C	6	55.0725
335	GMI_ES01_c9170_468	5C	6	55.391
336	GMI_GBS_5940	5C	6	56.6651
337	GMI_ES03_c1395_503	5C	6	56.6651
338	D_contig57728_69	5C	6	56.6651
339	GMI_DS_LB_10566	5C	6	56.6651
340	GMI_ES17_c1482_118	5C	6	56.6651
341	GMI_ES11_c1405_1220	5C	6	56.6651
342	GMI_ES02_c26443_296	5C	6	56.6651
343	GMI_ES01_c22998_155	5C	6	56.6651
344	GMI_ES15_c1937_496	5C	6	56.9836
345	GMI_ES02_lrc16697_323	5C	6	56.9836
346	tplb0062o19_1635	5C	6	57.298
347	GMI_ES17_c20170_659	5C	6	57.6125
348	GMI_ES02_c514_867	5C	6	58.8948
349	GMI_ES01_c17476_92	5C	6	59.2092
350	Tdurum_contig55639_241	5C	6	59.2092
351	GMI_DS_LB_5451	5C	6	59.2092
352	tplb0024b08_1668	5C	6	60.5518
353	RAC875_c107797_729	5C	6	60.8851
354	GMI_ES01_c3480_411	5C	6	60.8851
355	IAAV4729	5C	6	60.8851
356	Excalibur_c95327_126	5C	6	60.8851
357	wsnp_Ku_c1615_3178276	5C	6	61.543
358	GMI_ES05_c18726_496	5C	6	63.2328
359	GMI_ES15_c19863_323	5C	6	64.515
360	GMI_ES02_c2752_372	5C	6	64.515
361	GMI_DS_LB_10925	5C	6	64.515
362	BS00010669_51	5C	6	64.515
363	GMI_ES05_c12542_273	5C	6	64.515
364	GMI_ES01_lrc9766_355	5C	6	66.1181
365	GMI_ES15_c6458_250	5C	6	66.4306
366	Kukri_c2121_2345	5C	6	66.4306
367	GMI_ES11_c21345_385	5C	6	66.4306
368	GMI_ES05_c11331_441	5C	6	67.38
369	Excalibur_c15953_605	5C	6	68.6874
370	GMI_ES05_c26190_676	5C	6	70.3327
371	GMI_ES17_c11616_253	5C	6	71.5987
372	GMI_ES22_c8005_394	5C	6	71.5987
373	GMI_ES03_c13946_240	5C	6	71.5987
374	GMI_ES02_c2221_329	5C	6	71.5987
375	GMI_GBS_9614	5C	6	71.9112
376	Excalibur_c43086_237	5C	6	71.9112
377	GMI_ES02_c13236_178	5C	6	71.9112
378	GMI_ES03_lrc10769_351	5C	6	71.9112
379	Kukri_c30159_573	5C	6	71.9112
380	GMI_ES03_c1325_823	5C	6	74.5109
381	GMI_DS_LB_5657	5C	6	74.5109
382	GMI_ES01_c16767_69	5C	6	74.5109
383	GMI_ES14_c576_821	5C	6	74.5109
384	GMI_ES02_c3374_73	5C	6	74.5109
385	GMI_ES05_c1910_886	5C	6	74.8214
386	Kukri_c12247_549	5C	6	74.8214
387	Excalibur_c19411_1370	5C	6	74.8214
388	GMI_ES15_c1917_488	5C	6	74.8214
389	GMI_ES17_c9476_330	5C	6	77.4211
390	GMI_ES22_c20794_312	5C	6	77.4211
391	GMI_DS_LB_95	5C	6	77.4211
392	GMI_ES17_c6653_226	5C	6	77.7335
393	GMI_ES22_c1562_103	5C	6	77.7335
394	BS00022551_51	5C	6	77.7335
395	GMI_ES15_c3296_521	5C	6	82.1366
396	GMI_ES15_c3003_520	5C	6	82.4491
397	GMI_ES17_c13210_256	5C	6	82.4491
398	GMI_ES17_c10995_455	5C	6	89.5381
399	RFL_Contig3919_551	5C	6	89.8586
400	GMI_GBS_113801	5C	6	89.8586
401	Tdurum_contig31094_386	5C	6	91.166
402	GMI_ES22_c8057_338	5C	6	91.166
403	GMI_ES05_c9138_267	5C	6	91.791
404	GMI_ES15_lrc9414_222	5C	6	92.1016
405	GMI_ES22_c1052_894	5C	6	92.1016
406	GMI_ES22_c4473_396	5C	6	92.1016
407	GMI_GBS_90539	5C	6	92.7266
408	GMI_ES22_c18205_366	5C	6	92.7266
409	GMI_ES15_c10501_398	5C	6	92.7266
410	GMI_DS_CC6822_86	5C	6	94.663
411	GMI_ES17_c3006_879	5C	6	94.9735
412	BobWhite_rep_c58803_337	5C	6	97.233
413	GMI_ES01_c2742_497	5C	6	97.233
414	GMI_ES05_c8058_436	5C	6	97.5475
415	GMI_ES15_c10103_419	5C	6	98.4969
416	GMI_ES22_c5859_128	5C	6	100.433
417	GMI_DS_LB_10063	5C	6	103.749
418	GMI_ES22_c12518_249	5C	6	105.023
419	GMI_ES15_c19670_395	5C	6	105.023
420	GMI_ES02_c15913_98	5C	6	105.023
421	GMI_ES02_lrc23838_774	5C	6	106.626
422	GMI_ES14_c8872_321	5C	6	107.255
423	Excalibur_c2273_2392	5C	6	111.318
424	GMI_ES14_c769_500	5C	6	112.6
425	GMI_ES17_c653_217	5C	6	112.6
426	GMI_ES15_c3717_245	5C	6	112.915
427	GMI_ES03_c21288_339	5C	6	112.915
428	GMI_ES02_c12844_488	5C	6	112.915
429	GMI_ES05_c19008_90	5C	6	113.227
430	GMI_ES01_lrc8208_413	5C	6	113.227
431	GMI_DS_LB_10794	5C	6	113.227
432	BobWhite_c14575_323	5C	6	113.54
433	GMI_ES03_c3152_506	5C	6	113.54
434	GMI_ES05_c21567_443	5C	6	113.854
435	GMI_ES15_c2705_430	5C	6	113.854
436	GMI_ES15_c2147_564	5C	6	114.165
437	GMI_ES15_c14356_120	5C	6	114.165
438	GMI_ES07_c1546_339	5C	6	114.165
439	Kukri_c2577_777	5C	6	114.165
440	GMI_ES15_c10756_401	5C	6	114.165
441	GMI_ES22_c942_617	5C	6	114.165
442	GMI_ES05_c9914_318	5C	6	114.165
443	GMI_ES05_c2498_575	5C	6	114.165
444	GMI_ES03_c793_1193	5C	6	114.165
445	GMI_ES01_c4041_423	5C	6	114.165
446	GMI_ES_LB_11930	5C	6	114.165
447	GMI_DS_LB_2906	5C	6	114.165
448	GMI_ES03_c13418_383	5C	6	114.165
449	GMI_DS_LB_8121	5C	6	114.165
450	GMI_DS_LB_1606	5C	6	114.165
451	GMI_DS_LB_9458	5C	6	114.165
452	GMI_ES14_c6033_63	5C	6	114.165
453	GMI_ES_CC13076_70	5C	6	114.165
454	GMI_DS_LB_10183	5C	6	114.794
455	GMI_ES17_c2582_584	5C	6	114.794
456	GMI_ES14_c6014_810	5C	6	115.488
457	GMI_ES02_c15652_109	5C	6	115.488
458	GMI_ES01_c15886_573	5C	6	116.762
459	GMI_ES_LB_11450	5C	6	116.762
460	GMI_DS_LB_8908	5C	6	117.391
461	GMI_ES17_c12067_507	5C	6	118.665
462	GMI_ES01_c17867_331	6C	7	0
463	GMI_GBS_77957	6C	7	6.41767
464	GMI_GBS_3516	6C	7	6.73212
465	GMI_GBS_61050	6C	7	7.68156
466	GMI_DS_LB_7090	6C	7	8.3105
467	wsnp_Ex_rep_c67636_66293429	6C	7	8.3105
468	GMI_DS_oPt-14552_101	6C	7	8.3105
469	GMI_ES15_c10866_209	6C	7	8.3105
470	GMI_ES15_c5533_631	6C	7	8.3105
471	GMI_GBS_18001	6C	7	8.93551
472	tplb0044k10_847	6C	7	9.24606
473	GMI_ES17_c5666_258	6C	7	9.24606
474	GMI_ES02_c34690_199	6C	7	9.24606
475	GMI_ES03_lrc23007_427	6C	7	9.24606
476	GMI_ES02_c1481_139	6C	7	9.24606
477	GMI_ES01_c8337_431	6C	7	9.24606
478	GMI_DS_LB_1821	6C	7	9.24606
479	GMI_GBS_14868	6C	7	9.24606
480	GMI_GBS_6566	6C	7	9.24606
481	GMI_GBS_109228	6C	7	9.24606
482	GMI_DS_CC9093_95	6C	7	9.24606
483	GMI_DS_CC9448_443	6C	7	9.24606
484	GMI_GBS_12492	6C	7	9.56657
485	GMI_ES22_c2572_214	6C	7	9.88707
486	GMI_GBS_720	6C	7	9.88707
487	GMI_ES02_lrc18844_168	6C	7	9.88707
488	GMI_DS_CC1776_314	6C	7	9.88707
489	Excalibur_rep_c103850_135	6C	7	9.88707
490	GMI_ES22_c840_372	6C	7	9.88707
491	GMI_ES01_c3899_470	6C	7	9.88707
492	BobWhite_rep_c64288_193	6C	7	10.5281
493	GMI_ES01_c12905_677	6C	7	10.5281
494	GMI_DS_CC7795_77	6C	7	10.5281
495	GMI_ES_CC12751_340	6C	7	10.5281
496	GMI_ES01_c14139_498	6C	7	10.5281
497	GMI_ES01_c17064_407	6C	7	10.5281
498	GMI_GBS_24059	6C	7	10.5281
499	GMI_GBS_109117	6C	7	11.4836
500	Tdurum_contig11767_852	6C	7	12.4452
501	GMI_ES02_lrc12751_147	6C	7	13.413
502	GMI_DS_CC10035_89	6C	7	13.413
503	GMI_ES03_c12087_253	6C	7	17.2397
504	GMI_GBS_51953	6C	7	24.2706
505	GMI_GBS_77286	6C	7	29.4256
506	GMI_ES03_c5361_176	6C	7	34.6526
507	GMI_ES01_c750_150	6C	7	34.6526
508	GMI_ES05_c2253_434	6C	7	43.569
509	wsnp_Ex_c7335_12579818	6C	7	43.8815
510	RAC875_c5086_318	6C	7	43.8815
511	BobWhite_c10562_376	6C	7	43.8815
512	GMI_ES14_c5483_345	6C	7	43.8815
513	GMI_DS_LB_10336	6C	7	44.8556
514	c16908_1	6C	7	45.1845
515	GMI_ES22_c546_592	6C	7	45.5416
516	GMI_DS_LB_5802	6C	7	48.2158
517	D_F5MV3MU01BTYJI_119	6C	7	48.8825
518	GMI_ES01_lrc29198_650	6C	7	49.195
519	GMI_ES05_c9758_147	6C	7	49.5074
520	GMI_ES01_c14606_61	6C	7	49.5074
521	GMI_DS_LB_6546	6C	7	49.5074
522	GMI_ES01_c5633_477	6C	7	61.8615
523	GMI_ES14_c453_394	6C	7	61.8615
524	GMI_GBS_62243	6C	7	65.5346
525	Excalibur_c65450_1279	6C	7	66.8006
526	BobWhite_c47168_346	6C	7	67.4296
527	BobWhite_c47168_289	6C	7	67.4296
528	GMI_ES_LB_4976	6C	7	73.7565
529	GMI_ES02_c247_241	6C	7	73.7565
530	GMI_ES15_c858_507	6C	7	92.195
531	GMI_ES03_c18829_125	6C	7	96.5981
532	GMI_ES01_c12586_336	7C-17A	8	0
533	GENE-0543_577	7C-17A	8	0
534	wsnp_Ex_c12932_20486842	7C-17A	8	0
535	Tdurum_contig13681_628	7C-17A	8	0
536	GMI_ES_CC15411_180	7C-17A	8	12.6665
537	Excalibur_c99995_266	7C-17A	8	12.6665
538	RFL_Contig5022_2001	7C-17A	8	12.983
539	GMI_GBS_78815	7C-17A	8	13.2994
540	GMI_GBS_71500	7C-17A	8	13.2994
541	GMI_ES14_c2215_919	7C-17A	8	13.9244
542	RAC875_rep_c107081_918	7C-17A	8	14.5738
543	wsnp_JD_rep_c65080_41454656	7C-17A	8	14.5738
544	GMI_GBS_75415	7C-17A	8	15.9074
545	GMI_ES14_c10334_407	7C-17A	8	16.2179
546	GMI_ES22_c6291_426	7C-17A	8	16.2179
547	GMI_GBS_52130	7C-17A	8	16.2179
548	GMI_ES15_c19177_191	7C-17A	8	16.8469
549	GMI_ES05_c11282_177	7C-17A	8	20.1628
550	GMI_DS_oPt-17385_80	7C-17A	8	20.4734
551	GMI_DS_LB_2908	7C-17A	8	20.4734
552	GMI_ES05_c11553_328	7C-17A	8	20.4734
553	GMI_GBS_72931	7C-17A	8	21.4289
554	Excalibur_c1236_444	7C-17A	8	28.3061
555	GMI_ES01_c26740_209	7C-17A	8	28.3061
556	GMI_GBS_33046	7C-17A	8	28.3061
557	GMI_ES03_c3354_639	7C-17A	8	28.6166
558	GMI_DS_CC5000_91	7C-17A	8	29.8827
559	IAAV163	8A	9	0
560	RAC875_rep_c71313_618	8A	9	0.312492
561	Excalibur_rep_c114222_649	8A	9	0.312492
562	GMI_ES02_lrc23486_262	8A	9	15.1307
563	GMI_ES05_c24452_62	8A	9	16.7235
564	GMI_ES_LB_11514	8A	9	20.0176
565	GMI_ES22_c9122_497	8A	9	20.0176
566	GMI_ES15_c596_99	8A	9	20.0176
567	GMI_ES03_c3076_472	8A	9	20.0176
568	GMI_ES15_lrc19149_99	8A	9	26.3445
569	GMI_ES14_c5098_292	8A	9	26.3445
570	wsnp_Ku_c796_1645905	8A	9	27.9476
571	GMI_ES15_c497_486	9D	10	0
572	GMI_ES01_c30497_105	9D	10	1.59283
573	GMI_ES02_c5312_657	9D	10	1.59283
574	GMI_GBS_105272	9D	10	6.01585
575	GMI_ES03_c1628_303	9D	10	7.28996
576	GMI_ES14_c1496_463	9D	10	7.28996
577	GMI_ES02_c31310_407	9D	10	19.8549
578	GMI_ES17_c2744_673	9D	10	20.1654
579	GMI_ES01_c15510_240	9D	10	20.1654
580	GMI_ES03_c5236_182	9D	10	20.1654
581	GMI_DS_CC8829_137	9D	10	20.1654
582	GMI_ES02_c3020_292	9D	10	20.476
583	GMI_ES01_c1475_450	9D	10	20.476
584	GMI_ES_LB_8687	9D	10	20.476
585	GMI_DS_LB_1721	9D	10	20.476
586	GMI_DS_CC5188_127	9D	10	21.101
587	GMI_ES07_c15735_587	9D	10	21.101
588	GMI_ES05_c13035_138	9D	10	21.101
589	GMI_DS_LB_10919	9D	10	21.101
590	GMI_ES03_c19140_402	9D	10	21.726
591	GMI_DS_CC9060_176	9D	10	21.726
592	GMI_ES02_c9694_350	9D	10	21.726
593	GMI_DS_CC3171_218	9D	10	21.726
594	GMI_ES02_c2274_247	9D	10	22.6695
595	GMI_ES15_c10568_492	9D	10	22.6695
596	BobWhite_rep_c65765_222	9D	10	22.6695
597	GMI_ES17_c5174_250	9D	10	22.6695
598	RAC875_c13075_743	9D	10	22.6695
599	GMI_ES14_c1182_796	9D	10	22.98
600	RFL_Contig1959_706	9D	10	25.5967
601	GMI_ES05_c119_150	9D	10	26.2256
602	GMI_DS_oPt-14877_117	9D	10	31.0018
603	Kukri_c20894_1233	9D	10	33.276
604	GMI_ES03_c3844_572	9D	10	33.276
605	Kukri_c20611_293	9D	10	33.276
606	Kukri_c33370_594	9D	10	33.6006
607	GMI_ES05_c14633_290	9D	10	33.6006
608	GMI_ES03_c11951_222	9D	10	33.6006
609	GMI_ES_LB_9789	9D	10	33.6006
610	GMI_ES01_c28146_550	9D	10	42.8276
611	GMI_ES15_c14565_407	9D	10	46.836
612	IAAV1543	9D	10	53.1185
613	Tdurum_contig69247_268	9D	10	64.198
614	TA004831-0260	9D	10	64.823
615	GMI_GBS_98122	9D	10	64.823
616	GMI_ES22_c6018_278	9D	10	64.823
617	BobWhite_c12159_729	9D	10	68.1171
618	GMI_ES01_c8165_708	9D	10	68.1171
619	GMI_ES15_c5767_361	9D	10	68.4276
620	GMI_ES03_c4395_765	9D	10	69.3711
621	GMI_ES14_c12141_94	9D	10	69.3711
622	wsnp_Ra_c31237_40393880	9D	10	73.7444
623	Kukri_c6055_214	9D	10	73.7444
624	GMI_DS_LB_3922	9D	10	73.7444
625	GMI_ES01_c15144_154	9D	10	73.7444
626	GMI_ES01_c15198_534	9D	10	73.7444
627	GMI_ES01_c22124_205	9D	10	73.7444
628	GMI_ES02_c33619_381	9D	10	73.7444
629	Tdurum_contig61255_86	9D	10	73.7444
630	GMI_ES15_c1210_347	9D	10	73.7444
631	GMI_DS_LB_860	9D	10	74.055
632	GMI_GBS_94371	9D	10	74.3655
633	GMI_GBS_22030	9D	10	75.309
634	GMI_ES17_c2099_515	9D	10	75.934
635	GMI_GBS_29651	9D	10	78.8979
636	GMI_GBS_85630	9D	10	79.2123
637	GMI_GBS_97621	9D	10	79.5248
638	RFL_Contig3562_1249	9D	10	88.0623
639	GMI_ES15_c3333_509	9D	10	88.0623
640	GMI_DS_LB_6614	9D	10	88.0623
641	Excalibur_c38463_284	9D	10	88.0623
642	GMI_ES17_c19068_531	9D	10	88.3728
643	GMI_ES03_c1903_678	9D	10	88.6834
644	GMI_ES_LB_11625	9D	10	89.3123
645	GMI_ES02_c2412_830	9D	10	89.3123
646	GMI_ES05_c3000_651	9D	10	89.3123
647	GMI_ES05_c5613_127	9D	10	89.3123
648	GMI_ES15_c14212_72	11A	11	0
649	Excalibur_c36626_228	11A	11	0
650	GMI_ES15_lrc16962_276	11A	11	0.312492
651	BobWhite_c1514_523	11A	11	0.312492
652	GMI_DS_LB_10187	11A	11	0.623043
653	Excalibur_c435_319	11A	11	0.623043
654	GMI_DS_LB_10188	11A	11	0.623043
655	GMI_ES14_c847_229	11A	11	0.933593
656	GENE-1771_89	11A	11	0.933593
657	Ra_c14754_1403	11A	11	0.933593
658	RAC875_c103020_215	11A	11	0.933593
659	BobWhite_s67322_122	11A	11	0.933593
660	RAC875_c19919_724	11A	11	0.933593
661	RFL_Contig1456_1438	11A	11	0.933593
662	GMI_ES01_c1513_651	11A	11	1.24414
663	BobWhite_c260_197	11A	11	1.24414
664	RFL_Contig1896_1236	11A	11	1.24414
665	Excalibur_c38072_65	11A	11	1.24414
666	BobWhite_c25110_98	11A	11	1.24414
667	GMI_ES02_c1604_552	11A	11	1.24414
668	GMI_ES15_c3385_376	11A	11	1.24414
669	GMI_ES02_c2281_159	11A	11	1.24414
670	GMI_ES05_c1006_442	11A	11	1.24414
671	GMI_ES14_c6899_380	11A	11	1.24414
672	GMI_GBS_8948	11A	11	1.24414
673	Excalibur_c17599_988	11A	11	1.24414
674	GMI_ES_LB_4318	11A	11	1.5586
675	GMI_ES_LB_4317	11A	11	1.5586
676	Kukri_rep_c88385_226	11A	11	1.87109
677	GMI_DS_oPt-16041_239	11A	11	3.1452
678	BS00010945_51	11A	11	3.1452
679	Kukri_c64588_274	11A	11	3.45966
680	RAC875_c8907_453	11A	11	13.7524
681	GMI_ES01_c8363_415	11A	11	14.0649
682	GMI_DS_LB_7734	11A	11	14.3774
683	GMI_ES17_c12722_654	11A	11	14.3774
684	Tdurum_contig10426_280	11A	11	14.6899
685	GMI_ES15_c316_208	11A	11	18.363
686	GMI_ES01_c9092_330	11A	11	18.363
687	GMI_ES14_c9604_176	11A	11	18.363
688	GMI_DS_LB_4162	11A	11	18.363
689	GMI_ES_CC8927_168	11A	11	18.363
690	GMI_ES02_c15583_373	11A	11	19.6371
691	Kukri_c11607_119	11A	11	19.6371
692	GMI_ES15_c2419_132	11A	11	38.0756
693	GMI_ES14_c4507_499	11A	11	38.3881
694	GMI_ES_CC10629_401	11A	11	38.7026
695	GMI_ES03_c9114_464	11A	11	38.7026
696	GMI_ES01_c8286_872	11A	11	38.7026
697	RAC875_c30797_179	11A	11	39.0151
698	GMI_DS_LB_4589	11A	11	39.9645
699	GMI_ES02_lrc18698_350	11A	11	39.9645
700	GMI_DS_LB_7785	11A	11	40.277
701	BobWhite_c27541_67	11A	11	40.277
702	GMI_ES15_c15112_317	11A	11	40.277
703	GMI_ES_CC9916_519	11A	11	46.2071
704	GMI_ES22_c12811_64	11A	11	47.1626
705	GMI_DS_LB_1541	11A	11	55.2018
706	RAC875_c3162_504	11A	11	64.8791
707	GMI_ES15_c8428_126	11A	11	81.442
708	RFL_Contig1991_940	11A	11	86.2182
709	GMI_ES03_c10329_74	11A	11	87.4842
710	BobWhite_c8266_916	11A	11	87.4842
711	Ra_c19259_1799	11A	11	87.4842
712	GMI_DS_LB_9600	11A	11	88.4277
713	GMI_ES01_c4452_325	12D.1	12	0
714	GMI_GBS_7372	12D.1	12	5.57831
715	D_GBUVHFX02JVX5W_159	12D.1	12	5.57831
716	GMI_ES17_c16130_411	12D.2	13	0
717	GMI_ES17_c24_198	12D.2	13	0
718	GMI_ES14_c347_1030	12D.2	13	2.25951
719	GMI_DS_LB_6423	12D.2	13	2.25951
720	GMI_DS_LB_9683	12D.2	13	2.25951
721	GMI_ES17_c19330_272	12D.2	13	16.5222
722	CAP8_c6474_94	12D.2	13	16.5222
723	GMI_ES15_c12065_114	12D.2	13	16.8347
724	BS00099465_51	12D.2	13	16.8347
725	GMI_ES01_c16437_198	12D.2	13	17.1452
726	GMI_ES15_c5432_126	12D.2	13	17.1452
727	Excalibur_c95944_72	12D.2	13	22.0215
728	GMI_ES01_c26749_466	12D.2	13	24.3564
729	GMI_ES03_c9927_89	12D.2	13	25.3058
730	GMI_ES17_c7166_92	12D.2	13	26.8987
731	D_GB5Y7FA01ED8F7_66	12D.2	13	26.8987
732	GMI_ES02_c16987_268	12D.2	13	26.8987
733	GMI_ES02_c14533_567	12D.2	13	26.8987
734	GMI_ES01_lrc19721_107	12D.2	13	26.8987
735	GMI_ES_LB_11007	12D.2	13	26.8987
736	GMI_ES_CC11253_379	12D.2	13	26.8987
737	GMI_ES22_c10434_196	12D.2	13	26.8987
738	BS00022790_51	12D.2	13	27.5438
739	GMI_DS_oPt-17084_293	12D.2	13	27.8644
740	GMI_ES01_c28412_66	12D.2	13	28.1768
741	GMI_ES03_c8846_448	12D.2	13	28.1768
742	GMI_GBS_35859	12D.2	13	29.4429
743	c2680_1	12D.2	13	30.7334
744	GMI_ES17_c7973_279	12D.2	13	31.0499
745	GMI_ES_CC11933_314	12D.2	13	31.0499
746	GMI_DS_LB_9591	12D.2	13	31.0499
747	TA002382-0681	12D.2	13	31.9934
748	GMI_ES02_c3359_447	12D.2	13	32.6184
749	GMI_ES02_c3359_678	12D.2	13	32.6184
750	GMI_GBS_112993	12D.2	13	37.3621
751	GMI_ES22_c9950_218	12D.2	13	37.6726
752	GMI_DS_LB_1204	12D.2	13	38.9387
753	GMI_DS_LB_7828	12D.2	13	39.5637
754	Excalibur_rep_c106192_637	12D.2	13	39.8992
755	RAC875_rep_c72187_368	12D.2	13	40.5749
756	GMI_DS_LB_1928	12D.2	13	59.0134
757	CAP8_c4108_169	12D.2	13	61.9773
758	GMI_GBS_52290	12D.2	13	62.6062
759	GMI_ES14_c14567_105	12D.2	13	62.6062
760	GMI_ES03_c18664_268	12D.2	13	62.6062
761	GMI_ES_LB_9855	12D.2	13	62.6062
762	GMI_ES01_c21239_190	12D.2	13	62.6062
763	GMI_ES14_c7248_114	12D.2	13	62.9207
764	GMI_ES17_c12958_273	12D.2	13	62.9207
765	GMI_ES05_lrc25235_272	12D.2	13	63.2351
766	GMI_ES03_c2612_410	12D.2	13	63.2351
767	RAC875_rep_c110061_93	12D.2	13	66.2793
768	GMI_ES_CC6040_252	12D.2	13	66.2793
769	BobWhite_c31599_754	12D.2	13	66.2793
770	GMI_DS_oPt-12215_45	12D.2	13	66.9082
771	GMI_ES05_c7724_591	12D.2	13	67.2207
772	GMI_DS_LB_10202	12D.2	13	67.5332
773	BobWhite_rep_c64211_160	12D.2	13	67.5332
774	GMI_DS_CC11787_243	12D.2	13	67.5332
775	GMI_ES02_c25243_77	12D.2	13	68.8073
776	GMI_GBS_68866	12D.2	13	68.8073
777	GMI_ES17_c1326_791	12D.2	13	69.1198
778	GMI_ES22_c7981_618	12D.2	13	70.3939
779	Tdurum_contig15593_356	12D.2	13	71.035
780	wsnp_Ex_c2936_5416717	12D.2	13	71.3534
781	GMI_DS_LB_3794	12D.2	13	71.3534
782	Excalibur_c2901_201	12D.2	13	71.6699
783	GMI_ES15_c367_129	12D.2	13	72.2988
784	GMI_DS_LB_10639	12D.2	13	72.2988
785	GMI_ES05_lrc21145_126	12D.2	13	72.2988
786	GMI_GBS_72768	12D.2	13	73.5811
787	RAC875_c2808_1394	12D.2	13	74.214
788	GENE-3860_18	12D.2	13	74.214
789	GMI_GBS_90968	12D.2	13	74.5246
790	BS00068515_51	12D.2	13	74.5246
791	GMI_GBS_80600	12D.2	13	74.8351
792	BS00004417_51	12D.2	13	74.8351
793	GMI_DS_LB_10877	12D.2	13	74.8351
794	Excalibur_c17622_273	12D.2	13	74.8351
795	CAP7_c5791_63	12D.2	13	74.8351
796	Excalibur_c20597_569	12D.2	13	74.8351
797	IACX6492	12D.2	13	74.8351
798	Ra_c11164_740	12D.2	13	76.4485
799	GMI_GBS_46202	Unknown_1	14	0
800	GMI_ES_LB_11741	Unknown_1	14	0.94347
801	GMI_ES05_c22648_168	Unknown_1	14	4.37333
802	GMI_ES01_c14673_653	Unknown_1	14	5.68937
803	avgbs_217238	Unknown_1	14	6.63881
804	GMI_ES01_c12710_289	Unknown_1	14	7.58826
805	RAC875_c23587_271	Unknown_1	14	7.58826
806	Kukri_c38845_430	Unknown_1	14	7.91083
807	Kukri_rep_c101374_993	Unknown_1	14	7.91083
808	tplb0043h23_1346	Unknown_1	14	7.91083
809	Excalibur_c8052_1867	Unknown_1	14	8.22332
810	GMI_DS_LB_482	Unknown_1	14	8.22332
811	Kukri_c24615_385	Unknown_1	14	8.22332
812	Kukri_c2332_1093	Unknown_1	14	9.48936
813	Kukri_c2332_2044	Unknown_1	14	9.48936
814	RAC875_c4763_192	Unknown_1	14	10.1223
815	GMI_ES05_c22725_367	Unknown_1	14	11.0778
816	GMI_ES01_c1356_202	Unknown_1	14	11.0778
817	tplb0025b13_2792	Unknown_1	14	11.0778
818	GMI_GBS_34327	Unknown_1	14	11.0778
819	BS00039789_51	Unknown_1	14	11.0778
820	GMI_ES22_c18971_225	13A.1	15	0
821	GMI_ES17_c1629_493	13A.1	15	0
822	GMI_ES14_c9085_256	13A.1	15	3.64869
823	GMI_ES22_c19453_278	13A.1	15	8.05172
824	GMI_ES_LB_9818	13A.1	15	8.05172
825	GMI_ES14_c792_696	13A.1	15	8.05172
826	wsnp_JD_c4413_5541190	13A.1	15	8.05172
827	GMI_ES02_c27723_426	13A.1	15	9.66511
828	GMI_ES15_c14238_324	13A.1	15	14.4413
829	Excalibur_c51618_441	13A.1	15	17.4447
830	GMI_ES22_c3162_293	13A.1	15	26.8831
831	Excalibur_c7938_133	13A.2	16	0
832	GMI_ES14_c7220_194	13A.2	16	0
833	GMI_ES01_lrc7807_649	13A.2	16	0.63292
834	GMI_GBS_103228	13A.2	16	0.63292
835	GMI_DS_CC7691_280	13A.2	16	0.945411
836	Excalibur_c16933_788	13A.2	16	2.88178
837	GMI_ES15_c11747_354	13A.2	16	4.48483
838	GMI_ES_LB_3596	13A.2	16	4.79538
839	lrc16053_1	13A.2	16	4.79538
840	BobWhite_c8680_453	13A.2	16	4.79538
841	GMI_ES14_c9429_338	13A.2	16	5.12004
842	GMI_ES14_c9038_673	13A.2	16	5.12004
843	GMI_ES14_c13183_350	13A.2	16	8.53423
844	GMI_ES15_c1797_143	13A.2	16	8.53423
845	GMI_GBS_68113	13A.2	16	8.53423
846	GENE-4739_457	13A.2	16	8.53423
847	GMI_ES_CC3737_371	13A.2	16	8.84478
848	Tdurum_contig52015_1320	13A.2	16	8.84478
849	GMI_ES01_c15397_377	13A.2	16	8.84478
850	GMI_ES15_c2451_165	13A.2	16	8.84478
851	CAP12_c255_266	13A.2	16	9.16325
852	GENE-3073_63	13A.2	16	9.16325
853	Kukri_c41005_269	13A.2	16	9.16325
854	Tdurum_contig47476_636	13A.2	16	9.16325
855	GMI_ES_LB_11977	13A.2	16	10.1067
856	GMI_ES22_c16536_230	13A.2	16	11.6995
857	GMI_ES15_c2193_426	13A.2	16	19.5405
858	GMI_GBS_86751	13A.2	16	19.5405
859	GMI_DS_LB_302	13A.2	16	19.5405
860	GMI_DS_LB_9110	13A.2	16	21.1644
861	Ex_c864_653	13A.2	16	21.1644
862	GMI_ES22_c16_62	13A.2	16	21.1644
863	IACX2941	13A.2	16	21.1644
864	wsnp_Ex_c5780_10154132	13A.2	16	21.1644
865	CAP7_c1479_117	13A.2	16	21.1644
866	Kukri_c8602_730	13A.2	16	21.1644
867	Kukri_c82615_228	13A.2	16	21.1644
868	Kukri_c8211_761	13A.2	16	21.1644
869	Kukri_c38845_638	13A.2	16	21.1644
870	Jagger_c3429_157	13A.2	16	21.1644
871	D_contig20040_272	13A.2	16	21.1644
872	GMI_ES15_c9915_356	13A.2	16	21.1644
873	GMI_ES03_c8251_167	13A.2	16	21.1644
874	GMI_ES02_c16996_412	13A.2	16	21.1644
875	GMI_ES_LB_9851	13A.2	16	21.1644
876	GMI_DS_LB_534	13A.2	16	21.1644
877	GMI_DS_CC885_419	13A.2	16	21.1644
878	GENE-0427_442	13A.2	16	21.4789
879	GMI_ES02_c4277_710	14D	17	0
880	GMI_ES_LB_9817	14D	17	1.59283
881	GMI_ES17_c3397_167	14D	17	1.59283
882	GMI_ES02_c22155_716	14D	17	1.59283
883	GMI_ES14_c2965_193	14D	17	1.59283
884	GMI_ES15_c5315_156	14D	17	1.90532
885	GMI_ES14_c5079_773	14D	17	1.90532
886	GMI_ES14_c8194_77	14D	17	1.90532
887	GMI_ES11_c12575_587	14D	17	2.22177
888	GMI_ES14_c6249_380	14D	17	2.53822
889	GMI_ES_LB_5270	14D	17	2.53822
890	Excalibur_c26054_455	14D	17	2.53822
891	GMI_GBS_112713	14D	17	2.85071
892	GMI_GBS_73388	14D	17	3.1632
893	GMI_ES01_c9549_89	14D	17	3.47569
894	Excalibur_rep_c106342_94	14D	17	3.47569
895	RAC875_c48843_495	14D	17	3.79826
896	GMI_ES01_lrc9107_782	14D	17	12.148
897	GMI_ES22_c4889_60	14D	17	31.0681
898	RAC875_c27967_1477	14D	17	33.8293
899	GMI_ES01_c24259_455	14D	17	33.8293
900	GMI_ES_LB_5858	14D	17	33.8293
901	GMI_ES17_c8314_651	14D	17	33.8293
902	GMI_DS_LB_4706	14D	17	33.8293
903	Kukri_c2326_879	14D	17	33.8293
904	BS00015653_51	14D	17	33.8293
905	GMI_ES15_c4157_324	14D	17	33.8293
906	GMI_GBS_13757	14D	17	33.8293
907	GMI_ES01_c12816_41	14D	17	33.8293
908	GMI_ES14_c2073_528	14D	17	34.4544
909	GMI_DS_LB_1421	14D	17	34.7649
910	GMI_GBS_78960	14D	17	35.0755
911	RAC875_c23405_188	14D	17	35.0755
912	GMI_ES15_c2202_214	14D	17	35.0755
913	tplb0062c24_1272	14D	17	35.0755
914	IAAV5974	14D	17	35.0755
915	RFL_Contig570_515	14D	17	35.0755
916	GMI_ES15_c16874_366	14D	17	35.0755
917	GMI_ES15_c5396_587	14D	17	35.7044
918	GMI_ES01_c17011_201	14D	17	35.7044
919	GMI_ES14_c1722_510	14D	17	36.3294
920	GMI_ES15_c923_159	14D	17	36.3294
921	GMI_ES05_c11814_181	14D	17	36.6419
922	GMI_ES06_c3431_592	14D	17	36.6419
923	GMI_ES15_c17272_315	14D	17	37.2788
924	GMI_ES05_c14960_147	14D	17	37.2788
925	GMI_ES01_c27997_135	14D	17	38.2223
926	GMI_ES03_c3636_522	14D	17	38.8473
927	GMI_ES02_c16824_373	14D	17	38.8473
928	GMI_ES15_c6921_451	14D	17	39.1598
929	GMI_ES14_c304_84	14D	17	39.4704
930	GMI_ES15_c8687_120	14D	17	39.4704
931	BS00029413_51	14D	17	39.4704
932	RAC875_rep_c105617_1344	14D	17	39.4704
933	GMI_ES02_c32043_171	14D	17	41.0632
934	Tdurum_contig25674_294	14D	17	41.0632
935	GMI_ES02_lrc14207_485	14D	17	43.3523
936	GMI_ES15_c2305_730	14D	17	47.001
937	GMI_ES22_c1835_596	14D	17	47.3135
938	GMI_ES_CC3511_395	14D	17	47.3135
939	GMI_GBS_19438	14D	17	47.9424
940	GMI_ES05_c2185_605	14D	17	47.9424
941	GMI_ES01_c13432_100	14D	17	48.2529
942	GMI_ES15_c12071_400	14D	17	48.5635
943	GMI_GBS_24858	14D	17	48.5635
944	GMI_ES01_c1307_465	14D	17	50.8526
945	GMI_GBS_80580	14D	17	51.8081
946	GMI_ES_CC7903_312	14D	17	55.4812
947	GMI_ES17_c18989_637	14D	17	55.4812
948	GMI_ES17_c2997_779	14D	17	55.4812
949	GMI_ES01_c1537_1127	14D	17	55.4812
950	GMI_DS_LB_2054	14D	17	61.7144
951	GMI_GBS_79645	14D	17	61.7144
952	GMI_ES14_c8930_208	14D	17	61.7144
953	GMI_DS_LB_6480	14D	17	62.0269
954	BS00065831_51	14D	17	62.0269
955	GMI_GBS_64949	14D	17	62.0269
956	GMI_ES14_c1439_83	14D	17	73.1931
957	GMI_GBS_13308	14D	17	73.5056
958	GMI_GBS_90753	14D	17	73.5056
959	BobWhite_c15485_590	14D	17	73.5056
960	Excalibur_c9752_619	14D	17	76.9592
961	wsnp_RFL_Contig4402_5154408	14D	17	76.9592
962	GMI_ES03_c8080_263	14D	17	80.3198
963	GMI_ES17_c8241_378	14D	17	80.6323
964	GMI_GBS_3489	14D	17	82.2457
965	Jagger_c593_107	14D	17	82.8786
966	GMI_ES15_c8442_243	14D	17	82.8786
967	GMI_ES22_c19379_88	14D	17	83.8281
968	GMI_GBS_81644	14D	17	84.1386
969	GMI_GBS_46589	14D	17	84.1386
970	Excalibur_rep_c67599_677	14D	17	84.4531
971	GMI_ES01_c17020_193	14D	17	88.176
972	GMI_ES14_c18564_370	15A.1	18	0
973	GMI_ES01_c9384_567	15A.1	18	3.67309
974	GMI_ES_LB_6699	15A.1	18	12.523
975	GMI_DS_oPt-12128_39	15A.1	18	16.5461
976	GMI_ES15_c6435_299	15A.1	18	17.231
977	GMI_GBS_101905	15A.1	18	17.8599
978	GMI_ES03_c21101_337	15A.1	18	17.8599
979	GMI_DS_LB_1307	15A.1	18	17.8599
980	GMI_ES03_c12754_237	15A.1	18	17.8599
981	GMI_ES01_c8445_691	15A.1	18	17.8599
982	BobWhite_c3208_63	15A.1	18	17.8599
983	GMI_DS_LB_57	15A.1	18	20.4938
984	GMI_GBS_73266	15A.1	18	20.4938
985	IACX11199	15A.1	18	20.4938
986	GMI_ES14_c1629_195	15A.1	18	22.768
987	GMI_ES22_c11239_166	15A.1	18	24.1197
988	GMI_ES15_c3362_506	15A.1	18	36.6711
989	BobWhite_c4500_922	15A.1	18	36.9855
990	GMI_ES03_c8934_560	15A.1	18	36.9855
991	CAP11_c6003_257	15A.1	18	37.298
992	Excalibur_c10316_382	15A.1	18	37.298
993	GMI_ES14_c6021_234	15A.1	18	37.298
994	GMI_ES14_c9508_468	15A.1	18	38.564
995	Excalibur_c93588_271	15A.1	18	38.8746
996	Ex_c14053_312	15A.1	18	38.8746
997	Kukri_c205_223	15A.1	18	38.8746
998	RAC875_c8286_432	15A.1	18	38.8746
999	Excalibur_c21486_352	15A.1	18	38.8746
1000	GMI_ES15_c12384_386	15A.2	19	0
1001	GMI_ES03_c1168_855	15A.2	19	0.318463
1002	IACX5802	15A.2	19	0.318463
1003	Kukri_c1957_920	15A.2	19	0.318463
1004	Kukri_rep_c70697_875	15A.2	19	0.318463
1005	Tdurum_contig19852_327	15A.2	19	0.318463
1006	Tdurum_contig28276_456	15A.2	19	0.318463
1007	GMI_ES08_c6067_179	15A.2	19	0.318463
1008	BobWhite_c17524_242	15A.2	19	0.318463
1009	tplb0056f24_680	15A.2	19	0.318463
1010	BobWhite_c5235_710	15A.2	19	0.318463
1011	GMI_ES02_c17403_291	15A.2	19	0.318463
1012	GMI_ES14_c16054_391	15A.2	19	0.318463
1013	GMI_GBS_99779	15A.2	19	0.318463
1014	D_contig04769_205	15A.2	19	0.318463
1015	Ra_c21094_506	15A.2	19	0.318463
1016	GMI_ES15_c4675_465	15A.2	19	0.318463
1017	GMI_ES05_c17724_98	15A.2	19	0.318463
1018	GMI_ES14_c7250_379	15A.2	19	0.318463
1019	GMI_ES15_c19272_135	15A.2	19	0.318463
1020	GMI_ES17_c7244_132	15A.2	19	0.318463
1021	GMI_ES22_c7848_332	15A.2	19	0.318463
1022	GMI_ES01_c16302_758	15A.2	19	0.318463
1023	IAAV8855	15A.2	19	0.318463
1024	GMI_GBS_20448	15A.2	19	0.318463
1025	BS00029789_51	15A.2	19	0.318463
1026	Excalibur_c2217_68	15A.2	19	0.318463
1027	wsnp_Ra_c2748_5223434	15A.2	19	0.318463
1028	GMI_ES02_c17403_691	15A.2	19	0.318463
1029	GMI_ES03_c7453_413	15A.2	19	0.318463
1030	GMI_GBS_13560	15A.2	19	0.318463
1031	GMI_DS_LB_602	15A.2	19	0.318463
1032	GMI_ES14_c285_385	15A.2	19	0.318463
1033	Excalibur_c39164_149	15A.2	19	0.318463
1034	RAC875_c7947_508	15A.2	19	0.318463
1035	Tdurum_contig64923_222	15A.2	19	0.318463
1036	Excalibur_c6198_258	15A.2	19	0.318463
1037	Kukri_rep_c68640_124	15A.2	19	0.318463
1038	c841_2	15A.2	19	0.318463
1039	RAC875_c10263_303	15A.2	19	0.318463
1040	wsnp_Ex_c5270_9324025	15A.2	19	0.318463
1041	GMI_ES_LB_8047	15A.2	19	0.318463
1042	GMI_ES03_c3011_446	15A.2	19	1.26791
1043	GMI_ES15_c15279_258	15A.2	19	1.89684
1044	GMI_ES14_c13398_377	15A.2	19	2.52976
1045	GMI_ES03_c95_413	15A.2	19	2.84422
1046	c1361_1	15A.2	19	3.15671
1047	BobWhite_c4729_243	15A.2	19	3.78565
1048	RAC875_c41276_191	15A.2	19	3.78565
1049	RAC875_rep_c110177_298	15A.2	19	3.78565
1050	BobWhite_c1842_612	15A.2	19	3.78565
1051	BobWhite_rep_c55035_124	15A.2	19	3.78565
1052	GMI_ES03_c1075_753	15A.2	19	4.10011
1053	Kukri_c21302_194	15A.2	19	4.10011
1054	Ku_c31231_285	15A.2	19	4.10011
1055	Excalibur_c916_285	15A.2	19	4.10011
1056	Kukri_c21255_1106	15A.2	19	4.10011
1057	D_contig37108_198	15A.2	19	4.10011
1058	GMI_DS_LB_10784	15A.2	19	5.13469
1059	tplb0031i24_1374	15A.2	19	5.13469
1060	Kukri_rep_c69223_241	15A.2	19	5.45726
1061	GMI_ES05_c2343_456	15A.2	19	5.45726
1062	GMI_ES14_c2753_587	15A.2	19	5.45726
1063	Tdurum_contig28435_107	15A.2	19	5.45726
1064	BS00010234_51	15A.2	19	5.45726
1065	tplb0060b03_921	15A.2	19	5.45726
1066	TA001263-0453	Unknown_2	20	0
1067	GMI_ES15_c2369_181	Unknown_2	20	0
1068	Tdurum_contig54254_423	Unknown_2	20	0
1069	BobWhite_rep_c61871_254	Unknown_2	20	0
1070	GMI_ES15_c16453_105	Unknown_2	20	0
1071	RFL_Contig1956_863	Unknown_2	20	0
1072	BobWhite_rep_c67506_170	Unknown_2	20	0
1073	GMI_ES01_c20980_333	Unknown_2	20	2.96386
1074	BobWhite_c5655_300	Unknown_2	20	4.57726
1075	GMI_ES15_c1729_507	Unknown_2	20	5.53275
1076	GMI_ES15_c1400_411	Unknown_2	20	14.0067
1077	GMI_ES15_c7058_101	Unknown_2	20	14.3192
1078	GMI_ES17_c20093_423	Unknown_2	20	14.3192
1079	GMI_ES03_c6833_349	Unknown_2	20	14.3192
1080	GMI_GBS_42556	Unknown_2	20	14.3192
1081	GMI_ES22_c2100_244	Unknown_2	20	15.5933
1082	GMI_ES02_c6639_318	Unknown_2	20	15.5933
1083	GMI_ES03_c5009_566	Unknown_2	20	16.5427
1084	GMI_DS_LB_795	Unknown_2	20	17.1716
1085	GMI_DS_LB_4204	Unknown_2	20	18.7645
1086	GMI_DS_LB_10835	Unknown_2	20	19.3934
1087	GMI_GBS_83252	Unknown_2	20	20.3429
1088	GMI_ES03_lrc14368_236	Unknown_2	20	20.9718
1089	GMI_ES15_c4222_543	Unknown_2	20	21.2843
1090	Excalibur_c2458_518	Unknown_2	20	21.2843
1091	GMI_ES15_c17023_285	Unknown_2	20	21.2843
1092	GMI_ES15_c12793_371	16A.1	21	0
1093	GMI_ES15_c13485_435	16A.1	21	0.63292
1094	GMI_DS_CC4394_195	16A.1	21	11.8873
1095	RAC875_c33757_237	16A.1	21	11.8873
1096	GMI_ES05_c10300_165	16A.1	21	11.8873
1097	GMI_ES22_c16302_276	16A.1	21	11.8873
1098	GMI_ES05_c15948_428	16A.1	21	12.1978
1099	GMI_GBS_2659	16A.1	21	12.1978
1100	BobWhite_c55284_78	16A.1	21	12.1978
1101	BS00065110_51	16A.1	21	12.1978
1102	CAP7_c11074_165	16A.1	21	12.1978
1103	tplb0053a18_1143	16A.1	21	12.1978
1104	GMI_ES15_c19892_446	16A.1	21	12.8267
1105	RAC875_c14823_94	16A.1	21	12.8267
1106	GMI_ES03_c16835_129	16A.1	21	13.1432
1107	GMI_ES17_c12516_818	16A.1	21	13.1432
1108	GMI_ES15_c5368_259	16A.1	21	13.1432
1109	GMI_ES03_c14702_225	16A.1	21	14.0867
1110	wsnp_Ex_c32488_41134388	16A.1	21	14.0867
1111	GMI_ES22_c547_345	16A.1	21	14.3972
1112	GMI_ES15_c12161_386	16A.1	21	15.3407
1113	GMI_ES14_c197_108	16A.1	21	15.3407
1114	Excalibur_c26008_918	16A.1	21	15.3407
1115	GMI_ES_LB_8951	16A.1	21	15.6532
1116	Tdurum_contig15751_331	16A.1	21	15.6532
1117	GMI_ES22_c5551_105	16A.1	21	15.6532
1118	GMI_ES15_c735_156	16A.1	21	15.6532
1119	GMI_ES03_c13303_467	16A.1	21	15.9887
1120	GMI_ES15_c8938_386	16A.1	21	16.3243
1121	BobWhite_c14360_420	16A.1	21	16.3243
1122	GMI_ES02_c1493_323	16A.1	21	17.2678
1123	CAP11_c1989_268	16A.1	21	17.2678
1124	GMI_ES15_c19723_131	16A.1	21	17.2678
1125	GMI_ES05_c23665_336	16A.1	21	17.9171
1126	GMI_ES05_c3954_482	16A.1	21	18.8976
1127	TA004208-0425	16A.1	21	18.8976
1128	GMI_ES22_c4696_131	16A.1	21	18.8976
1129	GMI_ES15_c8164_563	17A-7C	22	0
1130	GMI_ES15_c7755_266	17A-7C	22	1.93637
1131	BobWhite_c28971_184	17A-7C	22	1.93637
1132	GMI_ES17_c2276_224	17A-7C	22	2.25083
1133	GMI_ES15_c5837_115	17A-7C	22	4.52502
1134	RFL_Contig399_976	17A-7C	22	5.1917
1135	GMI_ES01_c12759_163	17A-7C	22	5.52064
1136	GMI_ES15_c8008_218	17A-7C	22	5.52064
1137	Excalibur_c34765_1356	17A-7C	22	5.52064
1138	BS00063589_51	17A-7C	22	5.52064
1139	GMI_ES17_c19933_225	17A-7C	22	5.52064
1140	GMI_ES15_c8957_91	17A-7C	22	7.11347
1141	Excalibur_c16947_81	17A-7C	22	7.11347
1142	Kukri_c51781_306	17A-7C	22	7.11347
1143	GMI_ES15_c5371_294	17A-7C	22	7.42402
1144	GMI_ES17_c4128_744	17A-7C	22	7.42402
1145	RAC875_c53862_115	17A-7C	22	7.42402
1146	GMI_DS_LB_10616	17A-7C	22	7.73457
1147	GMI_ES05_c8955_177	17A-7C	22	9.00061
1148	BS00009377_51	17A-7C	22	9.00061
1149	GMI_ES15_c2701_67	17A-7C	22	9.00061
1150	Tdurum_contig62905_530	17A-7C	22	9.00061
1151	GMI_ES03_c2277_336	17A-7C	22	9.62562
1152	GMI_ES14_c8352_658	17A-7C	22	9.62562
1153	GMI_GBS_9360	17A-7C	22	9.62562
1154	BS00023419_51	17A-7C	22	9.62562
1155	Excalibur_c12423_551	17A-7C	22	9.62562
1156	Excalibur_c30730_276	17A-7C	22	9.62562
1157	Excalibur_c6704_782	17A-7C	22	9.62562
1158	IAAV6413	17A-7C	22	9.62562
1159	IACX9130	17A-7C	22	9.62562
1160	RAC875_c21780_514	17A-7C	22	9.62562
1161	Excalibur_c46365_463	17A-7C	22	9.62562
1162	RAC875_c19225_739	17A-7C	22	9.62562
1163	GMI_ES_LB_11852	17A-7C	22	9.62562
1164	Kukri_c4204_1346	17A-7C	22	9.62562
1165	RAC875_c43191_452	17A-7C	22	9.62562
1166	Kukri_c19297_245	17A-7C	22	9.93617
1167	Tdurum_contig49509_606	17A-7C	22	10.2467
1168	IAAV9179	17A-7C	22	11.2208
1169	GMI_ES15_c3133_51	18D	23	0
1170	Tdurum_contig32247_226	18D	23	1.01361
1171	GMI_ES_LB_3666	18D	23	8.26048
1172	Kukri_c18068_438	18D	23	9.52652
1173	GMI_ES14_c905_71	18D	23	11.1193
1174	GMI_ES14_c905_429	18D	23	11.1193
1175	GMI_ES02_c12024_265	18D	23	12.7122
1176	BS00099498_51	18D	23	13.6556
1177	Tdurum_contig13334_1347	18D	23	13.6556
1178	GMI_GBS_31126	18D	23	13.6556
1179	GMI_ES02_c13880_292	18D	23	13.6556
1180	GMI_ES14_c6932_255	18D	23	13.6556
1181	GMI_GBS_13021	18D	23	13.9681
1182	GMI_ES22_c379_357	18D	23	13.9681
1183	GMI_ES22_c2844_341	18D	23	13.9681
1184	GMI_ES22_c2650_488	18D	23	13.9681
1185	GMI_ES17_c11262_129	18D	23	13.9681
1186	GMI_ES16_c864_1020	18D	23	13.9681
1187	GMI_ES15_c8655_387	18D	23	13.9681
1188	GMI_ES15_c7196_299	18D	23	13.9681
1189	GMI_ES14_c9745_101	18D	23	13.9681
1190	GMI_ES14_c9692_351	18D	23	13.9681
1191	GMI_ES14_c7869_392	18D	23	13.9681
1192	GMI_ES14_c2341_405	18D	23	13.9681
1193	GMI_ES14_c1285_246	18D	23	13.9681
1194	GMI_ES03_c4994_544	18D	23	13.9681
1195	GMI_ES03_c4231_325	18D	23	13.9681
1196	GMI_ES03_c12655_246	18D	23	13.9681
1197	GMI_ES02_c17907_296	18D	23	13.9681
1198	GMI_ES01_c5178_479	18D	23	13.9681
1199	GMI_ES01_c24344_186	18D	23	13.9681
1200	GMI_ES_LB_12096	18D	23	13.9681
1201	GMI_ES_CC9782_260	18D	23	13.9681
1202	GMI_DS_LB_9109	18D	23	13.9681
1203	GMI_DS_LB_886	18D	23	13.9681
1204	GMI_DS_LB_8648	18D	23	13.9681
1205	GMI_DS_LB_5623	18D	23	14.6626
1206	GMI_ES14_c6603_550	18D	23	14.6626
1207	GMI_GBS_73329	18D	23	15.2876
1208	GMI_ES14_c3229_655	18D	23	15.2876
1209	GMI_GBS_45173	18D	23	15.2876
1210	GMI_ES15_c6822_337	18D	23	15.2876
1211	GMI_ES13_c10104_562	18D	23	15.2876
1212	GMI_ES17_c8312_503	18D	23	15.5982
1213	RAC875_c86058_112	18D	23	16.5416
1214	GMI_ES15_c8222_445	18D	23	16.5416
1215	GMI_GBS_86202	18D	23	17.4851
1216	GMI_ES17_c1163_428	18D	23	17.4851
1217	GMI_ES15_c10388_464	18D	23	17.4851
1218	GMI_GBS_3471	18D	23	17.7996
1219	GMI_ES22_c14149_323	18D	23	17.7996
1220	GMI_ES14_c12452_425	18D	23	18.1101
1221	GMI_ES_CC16055_57	18D	23	18.4207
1222	GMI_ES15_c2524_413	18D	23	20.3446
1223	Tdurum_contig82427_252	18D	23	20.3446
1224	Kukri_c45393_600	18D	23	21.0249
1225	TA004381-1229	19A.1	24	0
1226	GMI_ES14_c2285_377	19A.1	24	0.314457
1227	GMI_DS_LB_10834	19A.1	24	0.314457
1228	GMI_ES03_c9677_427	19A.1	24	0.630904
1229	GMI_ES15_c7632_384	19A.1	24	0.630904
1230	GMI_ES02_c27120_208	19A.1	24	0.630904
1231	GMI_ES02_c25424_168	19A.1	24	0.630904
1232	GMI_ES02_c14927_478	19A.1	24	0.630904
1233	GMI_DS_oPt-13151_665	19A.1	24	0.630904
1234	GMI_ES03_lrc10603_610	19A.1	24	0.630904
1235	11017	19A.1	24	0.943396
1236	GMI_ES15_lrc9062_227	19A.1	24	9.04225
1237	GMI_ES22_c4463_275	19A.1	24	13.8513
1238	GMI_ES14_c118_502	19A.1	24	13.8513
1239	GMI_ES05_c2066_503	19A.1	24	13.8513
1240	GMI_ES02_c14986_166	19A.1	24	16.468
1241	GMI_GBS_17061	19A.1	24	16.468
1242	GMI_ES01_c19848_81	19A.1	24	16.7805
1243	GMI_ES15_c12694_287	19A.1	24	16.7805
1244	GMI_ES17_c2454_883	19A.1	24	17.093
1245	wsnp_Ex_c47907_52974924	19A.1	24	17.093
1246	Kukri_rep_c101289_99	19A.1	24	17.093
1247	GMI_ES02_c3016_666	19A.2	25	0
1248	GMI_GBS_4508	19A.2	25	1.26604
1249	BobWhite_c27287_232	19A.2	25	2.85887
1250	GMI_ES15_c8191_415	19A.2	25	3.16942
1251	Jagger_c5071_425	19A.2	25	3.16942
1252	Excalibur_c26763_365	19A.2	25	3.47997
1253	GMI_ES15_c13897_443	19A.2	25	4.42942
1254	Ex_c4452_1398	19A.2	25	4.74387
1255	GMI_GBS_69423	19A.2	25	5.69332
1256	GMI_ES17_c360_817	19A.2	25	5.69332
1257	GMI_ES_LB_11332	19A.2	25	5.69332
1258	GMI_ES17_c5659_621	19A.2	25	6.00581
1259	D_contig79405_40	19A.2	25	6.00581
1260	GMI_GBS_109331	19A.2	25	6.63082
1261	wsnp_JD_c4438_5568170	19A.2	25	6.63082
1262	JD_c4438_839	19A.2	25	6.63082
1263	RFL_Contig3893_690	19A.2	25	6.63082
1264	Tdurum_contig8334_932	19A.2	25	6.63082
1265	GMI_GBS_14193	19A.2	25	6.63082
1266	GMI_ES18_c2075_111	19A.2	25	9.115
1267	GMI_GBS_61646	19A.2	25	9.74001
1268	GMI_ES15_c5429_117	19A.2	25	9.74001
1269	GMI_ES05_c83_464	19A.2	25	9.74001
1270	GMI_ES02_c6784_277	19A.2	25	9.74001
1271	GMI_DS_LB_850	19A.2	25	9.74001
1272	GMI_ES01_c25884_181	19A.2	25	10.365
1273	GMI_GBS_110472	19A.2	25	10.365
1274	GMI_ES01_c8522_268	19A.2	25	10.365
1275	GMI_GBS_25112	19A.2	25	10.994
1276	GMI_GBS_4921	19A.2	25	11.3064
1277	GMI_ES03_c4612_431	19A.2	25	11.9354
1278	GMI_ES_LB_5379	19A.2	25	11.9354
1279	GMI_ES03_c10194_367	19A.2	25	11.9354
1280	GMI_ES03_c1313_290	19A.2	25	11.9354
1281	RAC875_c35063_991	19A.2	25	11.9354
1282	wsnp_JD_c13903_13781269	19A.2	25	11.9354
1283	GMI_ES14_c17336_70	19A.2	25	11.9354
1284	GMI_ES02_c4352_145	19A.2	25	11.9354
1285	GMI_ES05_c2715_265	19A.2	25	11.9354
1286	GMI_DS_LB_541	19A.2	25	11.9354
1287	GMI_ES22_c10247_408	19A.2	25	11.9354
1288	Ex_c12882_529	19A.2	25	11.9354
1289	GMI_ES02_lrc13785_433	19A.2	25	12.2479
1290	BobWhite_c11655_343	19A.2	25	12.2479
1291	Tdurum_contig17292_190	19A.2	25	12.2479
1292	RAC875_c57352_132	19A.2	25	17.3376
1293	RFL_Contig3222_1790	19A.2	25	17.3376
1294	GMI_ES03_c8567_90	19A.2	25	18.6365
1295	GMI_ES01_c677_223	19A.2	25	18.6365
1296	RFL_Contig3190_672	19A.2	25	21.9306
1297	GMI_ES_LB_11401	19A.2	25	22.5556
1298	GMI_GBS_28206	19A.2	25	22.8662
1299	IAAV6638	19A.2	25	22.8662
1300	Ra_c69253_422	19A.2	25	22.8662
1301	Excalibur_c17107_191	19A.2	25	22.8662
1302	BobWhite_c1072_593	19A.2	25	22.8662
1303	GMI_GBS_1994	19A.2	25	26.5393
1304	CAP12_c2348_133	19A.2	25	26.5393
1305	Kukri_c58688_65	19A.2	25	26.5393
1306	GMI_ES15_c19218_469	19A.2	25	26.8537
1307	Excalibur_c38034_79	19A.2	25	32.3932
1308	D_GBB4FNX01CCT4R_215	19A.2	25	43.5595
1309	GMI_ES02_c631_591	19A.2	25	43.5595
1310	Excalibur_c361_307	19A.2	25	44.1924
1311	GMI_ES02_lrc33175_496	19A.2	25	44.1924
1312	GMI_GBS_18083	19A.2	25	44.1924
1313	RAC875_c5222_59	19A.2	25	44.5029
1314	Tdurum_contig96952_191	19A.2	25	44.5029
1315	Ex_c12369_363	19A.2	25	44.5029
1316	IACX2728	19A.2	25	44.5029
1317	GMI_DS_CC3461_212	20D	26	0
1318	GMI_ES16_c6961_501	20D	26	7.61182
1319	Excalibur_c64540_275	20D	26	13.9388
1320	GMI_ES15_c2890_383	20D	26	19.9532
1321	GMI_ES05_c8781_497	20D	26	32.723
1322	GMI_ES02_c5798_637	20D	26	32.723
1323	GMI_ES03_c4853_282	20D	26	35.3397
1324	GMI_ES14_c3270_230	20D	26	36.2891
1325	GMI_GBS_25134	20D	26	38.5633
1326	GMI_DS_oPt-13608_271	20D	26	39.1883
1327	Excalibur_rep_c102654_375	20D	26	39.1883
1328	GMI_ES15_c12217_292	20D	26	39.1883
1329	GMI_ES15_c12087_445	20D	26	39.1883
1330	GMI_ES14_c16356_92	20D	26	39.1883
1331	GMI_ES05_c13541_191	20D	26	39.1883
1332	GMI_ES02_c5542_474	20D	26	39.1883
1333	wsnp_BF482403B_Ta_1_1	20D	26	39.1883
1334	RAC875_rep_c112043_129	20D	26	39.1883
1335	GMI_ES14_c16511_343	20D	26	39.1883
1336	GMI_ES15_c378_669	20D	26	39.1883
1337	GMI_ES02_c1165_708	20D	26	39.1883
1338	GMI_GBS_57308	20D	26	39.1883
1339	GMI_ES17_c11978_361	20D	26	39.1883
1340	GMI_GBS_23907	20D	26	39.1883
1341	GMI_DS_CC4263_119	20D	26	39.1883
1342	GMI_DS_LB_7903	20D	26	39.1883
1343	wsnp_Ex_c2887_5330787	20D	26	39.1883
1344	GMI_ES17_c2574_358	20D	26	39.1883
1345	GMI_ES_CC6101_473	20D	26	39.1883
1346	D_GDEEGVY02HK110_108	20D	26	39.1883
1347	9406	20D	26	39.1883
1348	6183	20D	26	39.1883
1349	GMI_ES01_c5115_62	20D	26	39.1883
1350	wsnp_BG607088A_Ta_1_1	20D	26	39.4989
1351	GMI_ES15_c5714_246	20D	26	39.4989
1352	GMI_ES17_lrc20004_472	20D	26	39.4989
1353	GMI_ES_CC13480_421	20D	26	39.4989
1354	GMI_ES15_c2657_572	20D	26	39.4989
1355	GMI_ES02_c4144_303	20D	26	39.4989
1356	GMI_GBS_58440	20D	26	39.8094
1357	GMI_GBS_108806	20D	26	40.12
1358	GMI_ES15_c6576_330	20D	26	40.12
1359	GMI_ES15_c2959_585	20D	26	40.12
1360	GMI_DS_CC5899_188	20D	26	40.12
1361	GMI_DS_CC3282_152	20D	26	40.12
1362	RAC875_c18011_1286	20D	26	40.745
1363	GMI_GBS_70029	20D	26	41.6885
1364	GMI_ES14_c3340_148	20D	26	42.3135
1365	GMI_ES01_lrc29552_212	20D	26	42.3135
1366	GMI_GBS_36871	20D	26	42.624
1367	GMI_ES14_c998_971	20D	26	42.624
1368	GMI_ES14_c2442_392	20D	26	42.624
1369	GMI_ES14_c13662_81	20D	26	42.624
1370	GMI_DS_LB_10692	20D	26	42.624
1371	GMI_ES15_c2877_179	20D	26	43.249
1372	GMI_ES15_c19668_498	20D	26	43.5596
1373	GMI_DS_LB_1635	20D	26	43.874
1374	GMI_ES21_c765_79	20D	26	43.874
1375	Kukri_c5757_530	20D	26	45.4669
1376	GMI_ES15_c10823_309	20D	26	45.7774
1377	GMI_ES_CC7805_275	20D	26	48.7219
1378	GMI_GBS_73221	20D	26	49.0324
1379	GMI_ES15_c4217_214	20D	26	49.343
1380	GMI_DS_LB_902	20D	26	49.343
1381	GMI_ES15_c19934_713	20D	26	49.6535
1382	GMI_ES14_c18894_685	20D	26	49.6535
1383	RAC875_c992_370	20D	26	49.972
1384	GMI_DS_LB_8372	20D	26	49.972
1385	RFL_Contig2023_547	20D	26	50.2825
1386	Kukri_c47380_112	20D	26	50.2825
1387	RAC875_c14602_516	20D	26	50.2825
1388	GMI_GBS_92268	20D	26	50.2825
1389	GMI_GBS_106907	20D	26	50.2825
1390	GMI_GBS_19604	20D	26	50.5931
1391	GMI_ES05_c16753_351	20D	26	50.5931
1392	GMI_ES05_c10205_390	20D	26	50.5931
1393	GMI_ES01_lrc16265_190	20D	26	50.5931
1394	GMI_ES_CC13089_170	20D	26	50.9036
1395	JD_c19951_1120	20D	26	51.5287
1396	GMI_GBS_89607	20D	26	55.1773
1397	GMI_ES14_c13851_178	20D	26	56.4434
1398	GMI_ES02_c11743_588	20D	26	58.5278
1399	c2680_1(76-81)	20D	26	75.1883
1400	BobWhite_rep_c64934_62	20D	26	75.5028
1401	GMI_ES01_c4084_320	20D	26	75.5028
1402	GMI_ES02_c8186_443	20D	26	83.5419
1403	GMI_ES14_c16660_228	20D	26	87.6047
1404	GMI_ES02_c27445_257	20D	26	87.9192
1405	GMI_ES05_c1719_239	20D	26	92.7283
1406	Excalibur_c1451_351	20D	26	92.7283
1407	GMI_GBS_85093	20D	26	93.3533
1408	GMI_ES15_c15904_324	20D	26	93.3533
1409	GMI_ES14_c18911_671	20D	26	93.3533
1410	GMI_DS_LB_1251	20D	26	93.3533
1411	RAC875_c14766_952	20D	26	94.0199
1412	GMI_ES17_c11006_164	20D	26	94.6866
1413	RFL_Contig2460_547	20D	26	95.3116
1414	BS00012382_51	20D	26	96.2551
1415	GMI_GBS_115592	20D	26	103.447
1416	JD_c9747_554	20D	26	103.447
1417	GMI_ES15_c4463_508	20D	26	103.447
1418	GMI_ES_CC6279_474	20D	26	103.447
1419	GMI_ES05_c21649_382	20D	26	104.402
1420	Excalibur_c1027_655	20D	26	104.402
1421	GMI_ES03_c16434_360	20D	26	104.402
1422	GMI_ES14_c10349_818	20D	26	104.402
1423	Tdurum_contig11711_293	20D	26	104.402
1424	GMI_ES15_c9571_342	20D	26	104.402
1425	GMI_ES01_lrc23335_143	20D	26	104.402
1426	GMI_ES01_c12003_448	20D	26	105.031
1427	GMI_ES15_c13627_458	20D	26	105.981
1428	GMI_ES05_c10721_237	20D	26	105.981
1429	GMI_ES_CC9053_245	20D	26	106.61
1430	TA002913-0806	20D	26	110.016
1431	Kukri_c22220_882	20D	26	110.341
1432	GMI_ES01_c14650_200	21D	27	0
1433	GMI_ES_CC17674_57	21D	27	0
1434	GMI_ES_LB_8613	21D	27	0
1435	GMI_ES_LB_8745	21D	27	0
1436	GMI_ES22_c4252_400	21D	27	0
1437	GMI_DS_LB_6955	21D	27	2.25951
1438	GMI_ES14_c3861_423	21D	27	18.6778
1439	GMI_DS_LB_1076	21D	27	23.0511
1440	GMI_GBS_112922	21D	27	24.9751
1441	GMI_GBS_14638	21D	27	24.9751
1442	GMI_ES01_c11484_64	21D	27	24.9751
1443	GMI_DS_A3_468_401	21D	27	24.9751
1444	BobWhite_rep_c63322_592	21D	27	24.9751
1445	Ku_c64839_240	21D	27	24.9751
1446	RFL_Contig1435_886	21D	27	24.9751
1447	GMI_DS_LB_9376	21D	27	36.1413
1448	GMI_ES01_c23169_232	21D	27	36.1413
1449	GMI_DS_LB_5450	Unknown_3	28	0
1450	GMI_ES11_c2305_1071	Unknown_3	28	2.2742
1451	GMI_ES02_c17655_316	Unknown_3	28	4.5337
1452	Excalibur_c18941_603	Unknown_3	28	4.5337
1453	GMI_GBS_96887	Unknown_3	28	6.12653
1454	GMI_ES14_c8305_519	Unknown_3	28	6.12653
1455	GMI_GBS_39782	Unknown_3	28	6.12653
1456	GMI_ES_LB_7639	Unknown_3	28	6.12653
1457	GMI_ES05_c13617_330	Unknown_3	28	6.12653
1458	GMI_ES14_c3870_450	Unknown_3	28	6.12653
1459	GMI_ES05_c13442_201	Unknown_3	28	6.12653
1460	Kukri_rep_c100057_198	Unknown_3	28	6.12653
1461	GMI_GBS_96110	Unknown_3	28	6.12653
1462	GMI_GBS_70938	Unknown_3	28	6.12653
1463	GMI_ES03_c7991_360	Unknown_3	28	6.12653
1464	GMI_ES02_c38081_363	Unknown_3	28	6.12653
1465	GMI_ES01_c18387_213	Unknown_3	28	6.12653
1466	GMI_ES01_c13122_349	Unknown_3	28	6.12653
1467	Excalibur_c49061_138	Unknown_3	28	6.12653
1468	RAC875_c30584_75	Unknown_3	28	6.12653
1469	Tdurum_contig30692_96	Unknown_3	28	6.12653
1470	BobWhite_c48435_288	Unknown_3	28	6.12653
1471	Tdurum_contig25513_123	Unknown_3	28	6.12653
1472	GMI_DS_LB_6427	Unknown_3	28	6.44704
1473	GMI_GBS_76935	Unknown_3	28	6.44704
1474	GMI_ES01_c11978_130	Unknown_3	28	6.44704
1475	Excalibur_c14401_404	Unknown_3	28	6.44704
1476	GMI_ES_LB_8465	Unknown_4	29	0
1477	GMI_ES_CC15860_132	Unknown_4	29	2.28908
1478	GMI_ES15_c3300_236	Unknown_4	29	2.60157
1479	GMI_ES05_c23466_190	Unknown_5	30	0
1480	GMI_ES01_c14622_328	Unknown_5	30	0
1481	GMI_ES02_c19247_238	Unknown_5	30	0
1482	RFL_Contig1460_645	Unknown_5	30	0
1483	GMI_GBS_75627	Unknown_5	30	0
1484	tplb0027d07_1413	Unknown_5	30	0
1485	BS00036144_51	Unknown_5	30	0
1486	GMI_ES14_c5928_610	Unknown_5	30	0
1487	Kukri_c44248_99	Unknown_5	30	0.314457
1488	Kukri_c4213_2414	Unknown_5	30	0.641245
1489	GMI_ES01_c13022_93	Unknown_5	30	2.02084
1490	RAC875_c33109_72	Unknown_5	30	2.6702
1491	GMI_GBS_70145	Unknown_5	30	2.98269
1492	GMI_ES02_c1167_556	Unknown_5	30	2.98269
1493	GMI_ES03_c9384_228	Unknown_5	30	2.98269
1494	GMI_GBS_7563	Unknown_5	30	3.61163
1495	GMI_ES_LB_2311	Unknown_5	30	3.61163
1496	GMI_ES03_c2496_435	Unknown_5	30	4.23664
1497	BS00010574_51	Unknown_5	30	4.23664
1498	GMI_ES14_c1511_378	Unknown_6	31	0
1499	GMI_ES15_c1784_505	Unknown_6	31	1.93637
1500	RAC875_c18527_296	Unknown_6	31	2.60752
1501	GMI_ES01_c8329_248	Unknown_6	31	2.60752
1502	GMI_ES14_c2441_215	Unknown_6	31	3.23646
1503	BobWhite_c32883_84	Unknown_6	31	3.23646
1504	Excalibur_rep_c73634_208	Unknown_6	31	3.23646
1505	D_contig08189_724	Unknown_6	31	6.69005
1506	GMI_ES17_c4089_545	Unknown_6	31	7.00254
1507	GMI_ES02_c29912_249	Unknown_6	31	7.00254
1508	GENE-0332_657	Unknown_6	31	7.00254
1509	GMI_ES03_c10410_600	Unknown_7	32	0
1510	GMI_GBS_70341	Unknown_7	32	1.60305
1511	GMI_GBS_81139	Unknown_7	32	9.15967
1512	GMI_ES22_c3052_382	Unknown_7	32	26.1803
1513	BobWhite_c43263_180	Unknown_8	33	0
1514	Excalibur_c22876_1040	Unknown_8	33	1.94896
1515	Excalibur_c3959_118	Unknown_8	33	2.91057
1516	GMI_ES21_c1671_340	Unknown_9	34	0
1517	GMI_GBS_78053	Unknown_9	34	0
1518	Excalibur_c9687_1021	Unknown_9	34	0
1519	BS00063679_51	Unknown_10	35	0
1520	wsnp_Ex_rep_c66767_65124989	Unknown_10	35	0.974108
1521	RAC875_c18071_675	Unknown_11	36	0
1522	GMI_ES22_c11850_175	Unknown_11	36	0.310551
1523	GMI_ES14_c14683_442	Unknown_11	36	3.98365
1524	BobWhite_c18305_366	Unknown_11	36	8.38668
1525	GMI_ES05_c22678_486	Unknown_11	36	8.38668
1526	Kukri_c32580_823	Unknown_11	36	8.70718
1527	BS00003703_51	Unknown_11	36	8.70718
1528	GMI_ES_LB_11175	Unknown_11	36	8.70718
1529	RAC875_c841_1329	Unknown_11	36	8.70718
1530	GMI_DS_LB_9632	Unknown_12	37	0
1531	GMI_ES05_c12055_245	Unknown_12	37	10.8537
1532	GMI_ES02_c4520_381	Unknown_12	37	11.1682
1533	Excalibur_c15870_1331	Unknown_12	37	13.4424
1534	GMI_DS_CC4376_194	Unknown_12	37	15.3787
1535	GMI_ES15_c1433_87	Unknown_12	37	17.9784
1536	GMI_GBS_27418	Unknown_13	38	0
1537	GMI_ES02_c20241_169	Unknown_13	38	3.67309
1538	Excalibur_c5471_1143	Unknown_13	38	3.67309
1539	GMI_GBS_107655	Unknown_13	38	6.96718
1540	GMI_ES03_c10320_532	Unknown_13	38	6.96718
1541	Kukri_c31822_568	Unknown_13	38	13.2967
1542	CAP12_c3807_144	Unknown_13	38	13.9634
1543	GMI_ES22_c567_627	16A.2	39	0
1544	GMI_ES15_c9667_138	16A.2	39	0
1545	GMI_ES02_c15898_126	16A.2	39	3.29409
1546	GMI_ES15_c282_512	16A.2	39	6.65469
1547	GMI_GBS_4358	16A.2	39	7.29164
1548	GMI_ES17_c11967_396	16A.2	39	7.29164
1549	GMI_ES15_c9973_548	16A.2	39	7.60413
1550	GMI_ES03_c10711_406	16A.2	39	8.23307
1551	GMI_ES02_c19630_126	16A.2	39	8.54556
1552	GMI_ES22_c2548_559	16A.2	39	9.1745
1553	Excalibur_rep_c71389_92	16A.2	39	9.48699
1554	Jagger_c8911_186	16A.2	39	9.48699
1555	GMI_GBS_98449	16A.2	39	9.48699
1556	GMI_ES03_c1068_262	16A.2	39	9.48699
1557	GMI_ES01_c233_61	16A.2	39	9.48699
1558	GMI_ES14_c11284_606	16A.2	39	9.48699
1559	GMI_ES_LB_11151	16A.2	39	9.48699
1560	GMI_ES17_c1612_641	16A.2	39	9.79949
1561	GMI_ES02_c17401_928	16A.2	39	9.79949
1562	GMI_ES14_c14823_110	16A.2	39	10.1159
1563	GMI_ES17_c2787_171	16A.2	39	10.1159
1564	GMI_ES01_c1881_299	16A.2	39	10.7449
1565	CAP8_c3158_161	16A.2	39	11.7004
1566	Excalibur_c11598_581	16A.2	39	12.3293
1567	GMI_ES17_c4526_333	16A.2	39	19.4693
1568	c12516_2	16A.2	39	20.4968
1569	GENE-2790_35	16A.2	39	22.5812
1570	GMI_ES05_c16400_86	16A.2	39	23.5247
1571	JD_c3938_507	16A.2	39	23.5247
1572	GMI_ES02_c21041_639	16A.2	39	23.5247
1573	RAC875_rep_c115149_515	16A.2	39	23.8352
1574	Kukri_c73868_961	16A.2	39	23.8352
1575	GMI_ES05_c30_944	16A.2	39	23.8352
1576	GMI_ES15_c601_595	16A.2	39	24.7787
1577	BobWhite_rep_c49803_201	16A.2	39	27.0382
1578	GMI_DS_CC4430_239	16A.2	39	27.0382
1579	GMI_ES_LB_3611	16A.2	39	32.9271
1580	RAC875_c40653_1091	16A.2	39	32.9271
1581	GMI_ES_LB_11832	16A.2	39	33.8765
1582	Kukri_c30754_271	16A.2	39	34.5015
1583	GMI_ES15_c1111_559	16A.2	39	35.445
1584	BS00093412_51	16A.2	39	36.07
1585	GMI_GBS_80856	16A.2	39	36.07
1586	GMI_ES22_c5531_401	16A.2	39	36.07
1587	GMI_ES15_c14992_307	16A.2	39	36.07
1588	GMI_ES05_c8916_635	16A.2	39	36.07
1589	GMI_ES14_lrc18713_286	16A.2	39	39.7187
1590	RAC875_rep_c116562_245	16A.2	39	40.9847
1591	Kukri_c99494_137	16A.2	39	42.6745
1592	GMI_DS_LB_6112	16A.2	39	42.6745
1593	BS00081195_51	16A.2	39	44.5984
1594	GMI_ES15_c14779_89	16A.2	39	50.9254
1595	BS00063710_51	16A.2	39	51.8748
1596	GMI_DS_LB_5942	16A.2	39	51.8748
1597	GMI_ES02_lrc13788_346	16A.2	39	52.5077
1598	GMI_ES15_c16835_340	16A.2	39	52.5077
1599	RAC875_rep_c105135_247	16A.2	39	52.5077
1600	GMI_ES22_c7349_315	16A.2	39	52.8479
1601	GMI_ES18_c4764_27	16A.2	39	52.8479
1602	GMI_GBS_85336	16A.2	39	52.8479
1603	GMI_ES17_c3051_143	16A.2	39	53.1604
1604	GMI_ES22_c10495_451	16A.2	39	55.9409
1605	GMI_ES01_c13021_254	16A.2	39	55.9409
1606	D_GA8KES401DWWH2_82	16A.2	39	55.9409
1607	Excalibur_c10102_911	16A.2	39	58.7214
1608	Excalibur_c9752_289	16A.2	39	67.0048
1609	RFL_Contig4368_748	16A.2	39	67.0048
1610	GMI_ES02_c4536_439	16A.2	39	67.0048
1611	GMI_ES17_c4700_516	16A.2	39	67.6298
1612	Jagger_c5526_105	16A.2	39	67.6298
1613	RAC875_c21358_62	16A.2	39	67.6298
1614	BS00071350_51	16A.2	39	67.6298
1615	GMI_ES06_c12467_226	16A.2	39	67.6298
1616	Kukri_c89717_519	16A.2	39	67.9443
1617	GMI_ES02_lrc13446_328	16A.2	39	67.9443
1618	GMI_ES_LB_7961	16A.2	39	68.2587
1619	RAC875_c9897_682	16A.2	39	68.2587
1620	Kukri_c60352_344	16A.2	39	68.8957
1621	GMI_ES05_c20813_204	16A.2	39	68.8957
1622	RAC875_c10628_1463	Unknown_14	40	0
1623	GMI_ES02_c911_580	Unknown_14	40	0.94347
1624	BS00023176_51	Unknown_15	41	0
1625	GMI_ES03_c10023_307	Unknown_15	41	0
1626	GMI_ES02_c20648_208	Unknown_15	41	1.01361
1627	GMI_ES15_c7069_237	Unknown_15	41	3.44596
1628	BobWhite_rep_c49500_317	Unknown_15	41	4.3954
1629	GMI_ES05_c3309_245	Unknown_15	41	7.756
1630	RAC875_c10052_411	Unknown_15	41	7.756
1631	GMI_ES01_c12749_234	Unknown_15	41	8.07447
1632	GMI_GBS_81937	Unknown_15	41	8.07447
1633	wsnp_Ku_c35632_44814164	Unknown_15	41	9.01794
1634	Kukri_c82719_154	Unknown_15	41	9.64688
1635	BobWhite_c21589_200	Unknown_15	41	11.9211
1636	GMI_ES01_c6395_903	Unknown_15	41	13.5241
1637	wsnp_Ex_c39124_46489956	Unknown_15	41	13.5241
1638	GMI_ES14_c6429_194	Unknown_15	41	14.1735
1639	GMI_GBS_12051	Unknown_15	41	14.1735
1640	GMI_ES14_c6227_517	Unknown_15	41	15.1169
1641	GMI_GBS_94477	Unknown_15	41	16.383
1642	GMI_ES15_c10847_268	Unknown_15	41	19.6771
1643	GMI_GBS_14984	Unknown_15	41	19.6771
1644	GMI_ES01_c8241_504	Unknown_15	41	19.9876
1645	GMI_GBS_107382	Unknown_15	41	20.6166
1646	GMI_ES07_c11080_770	Unknown_15	41	20.6166
1647	GMI_GBS_19921	Unknown_15	41	22.2727
1648	GMI_GBS_3090	Unknown_15	41	23.918
1649	GMI_DS_LB_3908	Unknown_15	41	24.2365
1650	GMI_GBS_67251	Unknown_15	41	41.409
1651	GMI_ES22_c7478_431	Unknown_15	41	41.409
1652	wsnp_Ku_c5359_9530161	Unknown_15	41	42.3895
1653	GMI_ES14_c19259_657	Unknown_15	41	42.7121
1654	GMI_ES17_c5923_221	Unknown_15	41	43.0226
1655	GMI_ES15_c1324_755	Unknown_16	42	0
1656	Excalibur_c19203_95	Unknown_16	42	2.6339
1657	GMI_ES15_c11179_400	Unknown_16	42	4.24729
1658	GMI_ES22_c21243_266	Unknown_16	42	5.54623
1659	Excalibur_c32653_1122	Unknown_16	42	5.54623
1660	RAC875_c4907_474	Unknown_16	42	5.54623
1661	GMI_GBS_17297	Unknown_16	42	7.15963
1662	RAC875_c38280_167	Unknown_16	42	7.49074
1663	GMI_DS_LB_1757	Unknown_16	42	7.49074
1664	GMI_DS_LB_10273	Unknown_16	42	8.1852
1665	Tdurum_contig77551_586	Unknown_16	42	9.9589
1666	GMI_GBS_4542	Unknown_17	43	0
1667	GMI_ES15_c568_654	Unknown_17	43	2.61665
1668	GMI_DS_LB_6024	Unknown_17	43	4.2197
1669	GENE-0040_121	Unknown_17	43	10.5022
1670	GMI_DS_LB_1175	Unknown_17	43	10.8147
1671	Excalibur_rep_c109101_115	Unknown_17	43	10.8147
1672	GMI_ES15_c6796_465	Unknown_17	43	11.1272
1673	GMI_ES15_c1027_443	Unknown_17	43	11.1272
1674	GMI_ES01_c13746_583	Unknown_17	43	11.1272
1675	GMI_ES22_c14022_362	Unknown_17	43	14.4432
1676	GMI_ES_CC2652_432	Unknown_17	43	15.7173
1677	GMI_ES03_c19054_48	Unknown_17	43	15.7173
1678	GMI_GBS_41996	Unknown_17	43	18.6812
1679	Excalibur_c3572_1287	Unknown_17	43	18.6812
1680	GMI_GBS_114344	Unknown_17	43	19.9801
1681	GMI_ES14_c7167_253	Unknown_18	44	0
1682	GMI_ES14_c16196_221	Unknown_18	44	0.320504
1683	GMI_GBS_25081	Unknown_19	45	0
1684	GMI_ES11_c898_7	Unknown_19	45	7.13998

## Sheet: Table S5
Table S5 Linkage map for the AC Medallion/MN841801 (MedMN) RIL population
Position of QPc.crc-14D is highlighted in yellow.
Order	Locus name	Chromosome	LG	Position (cM)
1	GMI_ES17_c18989_637	14D	1	0
2	GMI_ES14_c8930_208	14D	1	3.06491
3	GMI_DS_LB_6480	14D	1	3.71427
4	GMI_ES14_c1439_83	14D	1	11.7365
5	GMI_ES17_c8241_378	14D	1	17.6024
6	GMI_ES03_c8080_263	14D	1	19.2585
7	GMI_ES15_c8442_243	14D	1	20.9147

## Sheet: Table S6
Table S6 Linkage map for the Makuru/MN841801 (MakMN) RIL population
Position of QPc.crc-14D is highlighted in yellow.
Order	Locus name	Chromosome	LG	Position (cM)
1	GMI_DS_LB_6480	14D	1	0
2	GMI_ES14_c1439_83	14D	1	6.46401
3	GMI_ES17_c8241_378	14D	1	9.44755
4	GMI_ES03_c8080_263	14D	1	11.4093
5	GMI_ES15_c8442_243	14D	1	13.0545

## Sheet: Table S7
Table S7 BLAST results of oat and wheat SNPs versus the wheat chromosome arm-specific survey sequence
Position of QPc.crc-14D is highlighted in yellow.
Locus name	Oat Chromosome	AssMN Position (cM)	Wheat Survey Sequence Arm	E-value	Bit Score
GMI_ES15_c12071_400	14D	48.5635	2DS	3e-27	125
GMI_ES_CC7903_312	14D	55.4812	2DS	1e-100	371
BS00065831_51	14D	62.0269	2BS	1e-36	158
GMI_GBS_64949	14D	62.0269	2AS	7e-11	69.9
BobWhite_c15485_590	14D	73.5056	2BS	1e-36	158
Excalibur_c9752_619	14D	76.9592	2BL	1e-36	158
wsnp_RFL_Contig4402_5154408	14D	76.9592	2DL	8e-28	128
GMI_ES17_c8241_378	14D	80.6323	2DL	4e-11	71.9
GMI_ES22_c19379_88	14D	83.8281	2AL	4e-45	184
GMI_GBS_46589	14D	84.1386	2DL	4e-15	83.8
Excalibur_rep_c67599_677	14D	84.4531	2AL	1e-36	158
